# Supplementary material for: 3-Benzamidomethyl-4-[(E)-2-chloro­benzyl­ideneamino]-1H-1,2,4-triazole-5(4H)-thione
Source: Acta Crystallogr Sect E Struct Rep Online. 2008 Dec 10;65(Pt 1):o48. doi: 10.1107/S1600536808040361 (PMC2967963; doi:10.1107/S1600536808040361)
Supplement: Supplementary file 2 [file e-65-00o48-Isup2.hkl]

#
# h,k,l, Fc-squared, Fo-squared, sigma(Fo-squared) and status flag
#
data_I
_shelx_title ' jr1m in P2(1)/c     (100K)'
_shelx_refln_list_code          4
_shelx_F_calc_maximum      235.10
_exptl_crystal_F_000       768.00
_reflns_d_resolution_high  0.6196
 
loop_
 _symmetry_equiv_pos_as_xyz
 'x, y, z'
 '-x, y+1/2, -z+1/2'
 '-x, -y, -z'
 'x, -y-1/2, z-1/2'
 
_cell_length_a    17.0185
_cell_length_b     8.0905
_cell_length_c    12.8292
_cell_angle_alpha  90.000
_cell_angle_beta  105.962
_cell_angle_gamma  90.000
 
_shelx_F_squared_multiplier     1.000
 
loop_
 _refln_index_h
 _refln_index_k
 _refln_index_l
 _refln_F_squared_calc
 _refln_F_squared_meas
 _refln_F_squared_sigma
 _refln_observed_status
   1   0   0      925.78       -0.12      0.06 o
   2   0   0     3181.74     3130.19     74.04 o
   3   0   0    13899.35    13889.47    155.87 o
   4   0   0    14914.21    15933.08    128.02 o
   5   0   0     3994.53     3927.16     34.30 o
   6   0   0       49.60       68.27      2.35 o
   7   0   0      539.41      527.86      4.38 o
   8   0   0    15424.79    16542.59    109.43 o
   9   0   0       24.57       44.08      3.30 o
  10   0   0      640.66      789.48      7.23 o
  11   0   0       94.47       95.95      1.92 o
  12   0   0     1437.50     1463.24     10.94 o
  13   0   0     4184.73     4128.77     28.64 o
  14   0   0     1822.10     1834.57     15.14 o
  15   0   0      167.07      181.07      3.53 o
  16   0   0     1582.37     1645.25     18.06 o
  17   0   0     1487.57     1444.13     17.83 o
  18   0   0        0.11       13.97      2.98 o
  19   0   0       76.50       90.73      5.79 o
  20   0   0      276.19      300.18      7.78 o
  21   0   0      491.83      465.33     14.05 o
  22   0   0      817.33      894.12     28.19 o
  23   0   0      173.24      166.24     13.43 o
  24   0   0       70.69       76.04     11.75 o
  25   0   0      245.12      234.49     15.59 o
  26   0   0        1.11       -0.66      9.78 o
   1   1   0       20.20       13.54      0.41 o
   2   1   0     2401.39     2553.45     15.19 o
   3   1   0     1237.87     1296.07      8.16 o
   4   1   0      573.24      631.67      4.33 o
   5   1   0     3424.54     3633.82     18.13 o
   6   1   0       90.62       87.06      1.01 o
   7   1   0      524.43      664.93      3.90 o
   8   1   0       92.61       71.15      1.13 o
   9   1   0      726.64      761.04      4.69 o
  10   1   0      286.40      306.67      2.57 o
  11   1   0      387.66      354.56      2.84 o
  12   1   0       94.98      110.79      1.63 o
  13   1   0      347.33      365.20      3.31 o
  14   1   0       94.71       92.23      1.97 o
  15   1   0      117.02      100.59      2.28 o
  16   1   0        0.47        2.70      1.21 o
  17   1   0        2.85        2.09      1.37 o
  18   1   0       36.86       34.41      2.76 o
  19   1   0      351.64      376.04      5.72 o
  20   1   0      166.55      157.04      5.37 o
  21   1   0       21.33       26.13      5.48 o
  22   1   0        0.01       -5.05      4.36 o
  23   1   0       40.95       39.40      6.85 o
  24   1   0        2.72       -2.06      5.86 o
  25   1   0      107.70      128.90     20.15 o
  26   1   0      117.61      129.15     10.06 o
   0   2   0    21163.98    20860.53    184.45 o
   1   2   0     1448.25     1523.69      8.70 o
   2   2   0     1649.41     1894.47     11.09 o
   3   2   0     2994.99     3242.95     17.21 o
   4   2   0     2498.95     2502.35     12.71 o
   5   2   0     3366.58     3561.17     16.49 o
   6   2   0      982.75      988.03      5.02 o
   7   2   0      773.30      775.89      4.27 o
   8   2   0     2366.88     2449.04     12.09 o
   9   2   0      317.61      256.07      2.17 o
  10   2   0      719.44      701.20      4.59 o
  11   2   0      243.23      233.91      2.54 o
  12   2   0     3042.61     2950.65     17.13 o
  13   2   0     1166.69     1238.44      8.06 o
  14   2   0       10.22       18.56      1.33 o
  15   2   0        1.19        1.11      1.14 o
  16   2   0      321.18      364.55      4.25 o
  17   2   0       63.63       66.01      2.37 o
  18   2   0      205.21      211.08      5.12 o
  19   2   0        6.60        1.33      2.61 o
  20   2   0      449.87      476.13     10.59 o
  21   2   0       55.16       50.34      4.14 o
  22   2   0        0.03       -6.40      4.14 o
  23   2   0      278.51      264.42      9.37 o
  24   2   0       12.40       20.42      6.60 o
  25   2   0       38.14       41.28      7.52 o
  26   2   0       29.29       35.74      7.75 o
   1   3   0     1201.76     1180.19      6.02 o
   2   3   0      754.15      772.66      3.99 o
   3   3   0     1334.15     1434.85      6.87 o
   4   3   0      725.60      861.01      4.56 o
   5   3   0      633.42      748.35      4.02 o
   6   3   0      353.00      385.12      2.60 o
   7   3   0     1197.69     1147.98      6.19 o
   8   3   0       18.33       23.04      0.74 o
   9   3   0     1109.62     1258.82      7.10 o
  10   3   0      323.31      356.15      2.98 o
  11   3   0     2977.63     2843.39     15.45 o
  12   3   0        9.55        9.74      1.05 o
  13   3   0     2541.97     2405.07     14.54 o
  14   3   0        1.12        0.42      1.05 o
  15   3   0     2034.86     1938.56     16.02 o
  16   3   0       43.08       50.50      1.96 o
  17   3   0       14.05       10.55      2.01 o
  18   3   0      101.25      100.23      4.74 o
  19   3   0      205.33      225.15      5.28 o
  20   3   0       62.57       61.42      7.41 o
  21   3   0       92.93       86.59      6.35 o
  22   3   0       89.11       97.66      8.22 o
  23   3   0      225.17      220.37      8.94 o
  24   3   0        2.82        2.92      6.28 o
  25   3   0      102.48      135.42      9.99 o
   0   4   0        2.95        0.64      0.49 o
   1   4   0      604.48      587.04      3.24 o
   2   4   0     1053.79     1072.79      5.47 o
   3   4   0      245.23      242.88      1.77 o
   4   4   0        2.23        7.65      0.58 o
   5   4   0       52.05       63.45      0.95 o
   6   4   0     4855.07     5004.68     22.36 o
   7   4   0      670.71      657.01      3.88 o
   8   4   0        3.89        5.71      0.60 o
   9   4   0        8.25        8.96      0.74 o
  10   4   0      290.11      295.47      2.97 o
  11   4   0      733.65      747.19      5.70 o
  12   4   0        7.36        6.37      1.32 o
  13   4   0        8.72       11.30      1.33 o
  14   4   0      535.27      525.77      5.91 o
  15   4   0     1156.91     1107.84     10.38 o
  16   4   0        7.49        9.24      2.03 o
  17   4   0       59.10       42.25      3.02 o
  18   4   0       97.82       95.86      4.01 o
  19   4   0      215.30      197.74      6.80 o
  20   4   0      139.29      147.19      4.83 o
  21   4   0      136.37      128.32      5.15 o
  22   4   0        6.37        5.70      3.67 o
  23   4   0      261.22      269.42      9.76 o
  24   4   0       26.47       40.94      8.93 o
  25   4   0       86.16       96.89     22.97 o
   1   5   0      738.42      740.18      4.20 o
   2   5   0      503.41      560.81      3.56 o
   3   5   0        0.05        1.92      0.48 o
   4   5   0     1766.82     1987.74     10.08 o
   5   5   0     1575.07     1745.67      8.78 o
   6   5   0      846.37      831.34      4.67 o
   7   5   0      502.37      489.76      3.69 o
   8   5   0       90.16       86.49      1.55 o
   9   5   0     1200.00     1244.40      8.06 o
  10   5   0      296.87      281.43      3.18 o
  11   5   0        2.76        2.37      1.02 o
  12   5   0      907.56      883.34      7.81 o
  13   5   0     2140.40     2101.29     22.59 o
  14   5   0        2.97        3.49      1.44 o
  15   5   0       27.63       17.42      2.21 o
  16   5   0       32.70       25.59      2.77 o
  17   5   0       34.08       38.46      3.12 o
  18   5   0      698.35      695.69     11.27 o
  19   5   0       52.05       53.55      3.81 o
  20   5   0      151.83      152.19      7.02 o
  21   5   0      168.34      172.23      5.85 o
  22   5   0        8.32        9.47      4.59 o
  23   5   0       82.50       79.10      7.18 o
  24   5   0      107.82      123.17      8.17 o
   0   6   0      192.51      199.81      2.67 o
   1   6   0      113.61       97.17      1.44 o
   2   6   0      168.05      177.43      1.98 o
   3   6   0      798.80      822.13      5.72 o
   4   6   0      320.80      318.57      3.06 o
   5   6   0        3.19        2.35      0.70 o
   6   6   0       22.35       32.50      1.31 o
   7   6   0       78.54      102.37      1.97 o
   8   6   0       79.12       66.01      1.96 o
   9   6   0      343.32      366.19      4.42 o
  10   6   0       24.96       22.11      1.41 o
  11   6   0      202.28      197.27      3.40 o
  12   6   0      334.35      313.77      4.33 o
  13   6   0       64.36       62.02      2.79 o
  14   6   0       37.65       30.90      2.79 o
  15   6   0        0.04       -1.38      2.18 o
  16   6   0        0.01       -2.82      2.26 o
  17   6   0        0.04       -2.43      2.49 o
  18   6   0       47.49       52.71      3.75 o
  19   6   0       78.10       72.35      5.83 o
  20   6   0       15.95       11.34      3.46 o
  21   6   0       56.29       53.14      4.43 o
  22   6   0       14.50        7.12      4.69 o
  23   6   0       15.39       17.86      5.66 o
   1   7   0      469.01      470.77      5.38 o
   2   7   0       30.35       35.49      1.49 o
   3   7   0      206.86      200.78      2.90 o
   4   7   0      390.78      421.22      4.30 o
   5   7   0      601.18      579.81      5.13 o
   6   7   0      243.63      236.18      3.59 o
   7   7   0       46.67       43.75      1.98 o
   8   7   0       42.84       50.87      2.63 o
   9   7   0       99.61       98.16      2.66 o
  10   7   0       47.82       51.43      2.19 o
  11   7   0      127.86      120.53      2.96 o
  12   7   0      294.80      285.04      4.79 o
  13   7   0      374.65      382.46      6.01 o
  14   7   0      716.13      728.13      9.44 o
  15   7   0        2.78        1.47      2.44 o
  16   7   0        1.45        1.11      2.57 o
  17   7   0      388.64      391.08      7.47 o
  18   7   0      363.10      380.97      7.97 o
  19   7   0      141.96      153.32      5.71 o
  20   7   0        0.81        1.82      3.67 o
  21   7   0      175.86      183.07      6.24 o
  22   7   0      151.66      175.82     12.12 o
   0   8   0       89.82       92.37      3.14 o
   1   8   0      132.68      127.85      2.48 o
   2   8   0      763.84      763.83      7.07 o
   3   8   0        1.77        2.82      1.10 o
   4   8   0       67.63       63.59      2.34 o
   5   8   0       22.79       23.87      1.86 o
   6   8   0      244.24      234.68      4.07 o
   7   8   0        6.69        4.87      1.56 o
   8   8   0       40.01       48.61      2.49 o
   9   8   0      250.01      233.14      4.28 o
  10   8   0       40.45       37.23      3.09 o
  11   8   0        0.28        2.64      1.99 o
  12   8   0        0.17       -2.91      1.97 o
  13   8   0       27.68       24.91      2.61 o
  14   8   0       64.04       61.08      3.71 o
  15   8   0      221.26      214.03      9.35 o
  16   8   0       14.81       13.07      3.37 o
  17   8   0       38.60       38.56      4.21 o
  18   8   0       15.16        9.24      3.35 o
  19   8   0       35.79       39.04      5.00 o
  20   8   0        1.45       -0.88      4.19 o
   1   9   0      159.92      178.17      4.93 o
   2   9   0      163.54      169.29      4.49 o
   3   9   0       11.36       10.46      1.80 o
   4   9   0      102.71      110.42      3.31 o
   5   9   0       20.60       27.05      2.20 o
   6   9   0      294.81      290.66      5.06 o
   7   9   0      226.36      221.65      6.21 o
   8   9   0        8.20        7.25      1.96 o
   9   9   0       26.88       33.06      2.52 o
  10   9   0       40.04       40.21      2.97 o
  11   9   0        4.57        3.96      2.22 o
  12   9   0      222.19      231.83      5.27 o
  13   9   0        7.36        5.37      3.69 o
  14   9   0       46.04       52.78      5.02 o
  15   9   0       42.52       34.85      4.77 o
  16   9   0        3.12        0.98      3.91 o
  17   9   0        0.11       -0.56      3.97 o
  18   9   0        0.32       -7.42      3.99 o
  19   9   0       42.46       31.82      7.30 o
   0  10   0      178.33      168.52      7.34 o
   1  10   0       10.16        9.22      2.63 o
   2  10   0        3.56        0.29      2.09 o
   3  10   0       45.75       48.04      3.24 o
   4  10   0        3.69        3.45      2.21 o
   5  10   0      278.09      266.51      6.24 o
   6  10   0       17.85       19.62      2.73 o
   7  10   0       16.84       16.78      2.78 o
   8  10   0      399.99      378.87      7.73 o
   9  10   0       28.33       26.15      3.36 o
  10  10   0       51.11       57.02      4.36 o
  11  10   0       21.11       21.98      4.59 o
  12  10   0       22.92       29.49      4.46 o
  13  10   0       39.23       42.71      5.99 o
  14  10   0        1.23        1.18      4.04 o
  15  10   0       20.85       18.61      5.23 o
  16  10   0        1.64       -0.29      4.18 o
   1  11   0      358.21      361.08      7.70 o
   2  11   0      598.06      601.30     10.00 o
   3  11   0       61.77       63.55      6.88 o
   4  11   0       69.60       73.12      4.26 o
   5  11   0        3.22        2.42      2.56 o
   6  11   0       28.04       24.76      3.87 o
   7  11   0      103.75      110.41      5.71 o
   8  11   0       42.38       39.81      4.25 o
   9  11   0       44.32       46.99      4.83 o
  10  11   0       75.59       65.96      4.93 o
  11  11   0       16.67       21.08      4.42 o
  12  11   0      324.97      345.02      9.65 o
  13  11   0       36.78       44.28      5.27 o
  14  11   0        1.70        4.20      4.92 o
   0  12   0      339.97      337.93     10.98 o
   1  12   0       34.28       34.39      3.78 o
   2  12   0        8.91        7.24      3.16 o
   3  12   0        3.56        0.95      3.00 o
   4  12   0       71.31       82.45      7.11 o
   5  12   0       18.51       19.28      3.91 o
   6  12   0        5.35        4.10      3.57 o
   7  12   0        0.12        2.08      3.46 o
   8  12   0      209.73      211.56      7.19 o
   9  12   0       45.74       47.48      4.89 o
  10  12   0        0.03       -2.61      4.43 o
   1  13   0       56.88       43.64      5.34 o
   2  13   0       23.00       18.31      4.61 o
 -26   1   1        5.29       -0.76      6.55 o
 -25   1   1      341.65      366.48     13.02 o
 -24   1   1       19.17       15.10      5.41 o
 -23   1   1      222.20      229.85      8.60 o
 -22   1   1        8.72        3.70      3.79 o
 -21   1   1       66.87       65.88      4.40 o
 -20   1   1      317.74      326.10      6.55 o
 -19   1   1        1.31        4.17      2.01 o
 -18   1   1      114.77      102.78      2.86 o
 -17   1   1       14.90       26.97      1.70 o
 -16   1   1     2442.54     2258.05     22.51 o
 -15   1   1      486.04      459.87      4.38 o
 -14   1   1      851.06      770.91      6.02 o
 -13   1   1      405.21      414.65      3.73 o
 -12   1   1     2423.47     2548.19     13.83 o
 -11   1   1      697.06      789.32      4.85 o
 -10   1   1       26.25       27.41      0.81 o
  -9   1   1     1314.79     1322.52      7.28 o
  -8   1   1      316.69      389.71      2.89 o
  -7   1   1       41.67       37.88      0.84 o
  -6   1   1       90.66       83.92      1.15 o
  -5   1   1      284.33      249.17      2.16 o
  -4   1   1     1572.88     1704.15     12.06 o
  -3   1   1      665.57      739.05      6.24 o
  -2   1   1     2588.63     2830.18     20.68 o
  -1   1   1     3550.48     3708.17     27.45 o
   0   1   1       94.81       17.87      1.05 o
   1   1   1     1593.77     1584.43      9.75 o
   2   1   1     4670.17     4747.63     25.09 o
   3   1   1     2254.29     2291.79     12.79 o
   4   1   1     1004.79     1045.06      5.52 o
   5   1   1        0.98        2.15      0.35 o
   6   1   1     4320.67     4441.56     20.91 o
   7   1   1       54.32       67.95      0.99 o
   8   1   1      354.42      444.41      3.01 o
   9   1   1       30.51       35.77      0.92 o
  10   1   1     1377.38     1312.96      7.81 o
  11   1   1       10.82        9.64      0.75 o
  12   1   1      355.53      407.87      3.40 o
  13   1   1      300.68      300.57      3.04 o
  14   1   1      264.85      226.90      3.02 o
  15   1   1     1582.91     1534.51     11.54 o
  16   1   1        2.14        5.63      1.39 o
  17   1   1        4.67        2.17      1.54 o
  18   1   1      479.00      541.67      9.06 o
  19   1   1      119.09      113.87      5.12 o
  20   1   1       41.16       35.97      3.56 o
  21   1   1        5.10        9.99      5.10 o
  22   1   1      135.91      127.22      6.12 o
  23   1   1      354.80      378.97     14.81 o
  24   1   1       24.82       38.38      7.18 o
  25   1   1      142.19      153.37      9.56 o
 -26   2   1      202.23      215.05     10.91 o
 -25   2   1       59.40       51.55      6.66 o
 -24   2   1       25.97       25.40      5.69 o
 -23   2   1       24.04       32.81      5.54 o
 -22   2   1      164.94      162.45      7.03 o
 -21   2   1      906.24      934.76     13.29 o
 -20   2   1      118.30      118.79      4.95 o
 -19   2   1        1.25        0.42      2.03 o
 -18   2   1      315.66      331.19      4.68 o
 -17   2   1      817.99      782.66      7.59 o
 -16   2   1      146.00      129.46      2.77 o
 -15   2   1      226.55      244.12      4.20 o
 -14   2   1     2928.81     2715.10     16.71 o
 -13   2   1     3706.08     3598.57     22.13 o
 -12   2   1      233.08      231.88      2.63 o
 -11   2   1       30.75       31.18      1.04 o
 -10   2   1     2001.83     1931.86     10.32 o
  -9   2   1      659.16      565.25      4.55 o
  -8   2   1       28.73       19.73      0.69 o
  -7   2   1     1176.35     1260.70      7.94 o
  -6   2   1      186.85      168.41      1.71 o
  -5   2   1     2445.78     2521.17     14.07 o
  -4   2   1       18.33       19.64      0.60 o
  -3   2   1        5.20        9.33      1.18 o
  -2   2   1     3020.83     3117.20     21.51 o
  -1   2   1     6026.01     6082.21     63.43 o
   0   2   1      818.71      853.71      5.45 o
   1   2   1    31199.12    33148.01    166.03 o
   2   2   1     6329.14     6654.93     32.62 o
   3   2   1     2380.69     2458.23     11.77 o
   4   2   1     1818.33     1759.34     10.10 o
   5   2   1       22.62       15.42      0.63 o
   6   2   1       36.21       49.03      0.83 o
   7   2   1     7422.91     7894.19     34.73 o
   8   2   1       46.86       64.03      1.20 o
   9   2   1      152.31      183.32      1.91 o
  10   2   1        2.66        7.23      0.65 o
  11   2   1       41.43       33.62      1.08 o
  12   2   1      467.13      491.51      3.99 o
  13   2   1       19.32       20.44      1.42 o
  14   2   1      282.94      274.34      3.28 o
  15   2   1      524.29      537.18      5.32 o
  16   2   1     1150.36     1126.24     10.29 o
  17   2   1      220.80      219.35      4.12 o
  18   2   1      127.37      132.37      3.70 o
  19   2   1        3.88        3.35      2.47 o
  20   2   1      482.27      485.84     10.44 o
  21   2   1      139.95      146.03      6.29 o
  22   2   1        4.19        2.60      3.99 o
  23   2   1       23.31       25.76      6.74 o
  24   2   1      142.02      136.89      8.99 o
  25   2   1       39.46       44.77     14.90 o
 -26   3   1      111.86      141.65     10.01 o
 -25   3   1       28.77       31.17      7.04 o
 -24   3   1      285.76      304.34     10.30 o
 -23   3   1      451.44      495.73     10.96 o
 -22   3   1      275.90      272.34      8.16 o
 -21   3   1       77.82       95.86      5.63 o
 -20   3   1       42.78       50.16      3.64 o
 -19   3   1      457.28      455.43      6.48 o
 -18   3   1      167.41      187.41      3.73 o
 -17   3   1       15.35        9.71      1.64 o
 -16   3   1       67.11       58.01      3.30 o
 -15   3   1      112.66      104.26      2.57 o
 -14   3   1       25.57       26.68      1.66 o
 -13   3   1       20.40       11.35      1.24 o
 -12   3   1       66.62       66.51      1.69 o
 -11   3   1       92.02       71.42      1.82 o
 -10   3   1     1779.60     1805.13     10.56 o
  -9   3   1      219.76      249.74      2.31 o
  -8   3   1     1162.09     1174.12      6.95 o
  -7   3   1      123.85      115.61      1.44 o
  -6   3   1     1096.19     1079.63      6.53 o
  -5   3   1      218.42      206.52      1.84 o
  -4   3   1      383.93      396.18      2.60 o
  -3   3   1      102.89      109.27      1.36 o
  -2   3   1     1017.95     1118.94      6.39 o
  -1   3   1      387.57      395.86      2.65 o
   0   3   1      311.34      265.42      1.81 o
   1   3   1      133.40      135.28      1.24 o
   2   3   1       32.66       37.20      0.74 o
   3   3   1        5.80        6.27      0.37 o
   4   3   1      760.33      826.77      4.24 o
   5   3   1     2910.80     3086.53     14.10 o
   6   3   1     1590.00     1806.75      8.52 o
   7   3   1      278.13      305.64      2.30 o
   8   3   1        7.87        6.26      0.64 o
   9   3   1      623.00      589.03      3.67 o
  10   3   1       34.69       32.26      0.88 o
  11   3   1      314.66      318.79      2.76 o
  12   3   1     4383.37     4391.30     24.69 o
  13   3   1     1096.82     1075.67      7.67 o
  14   3   1      285.99      264.12      3.70 o
  15   3   1      730.80      700.30      7.35 o
  16   3   1     1059.32     1009.09     10.07 o
  17   3   1      143.61      151.28      3.58 o
  18   3   1      261.29      255.43      6.06 o
  19   3   1       56.07       62.32      6.07 o
  20   3   1      413.94      427.94      8.91 o
  21   3   1      122.12      117.46      6.02 o
  22   3   1       14.46       15.22      8.42 o
  23   3   1       43.06       47.29      7.50 o
  24   3   1        2.09       15.46      6.54 o
  25   3   1       55.45       63.97      8.15 o
 -25   4   1        1.73       -3.14      5.60 o
 -24   4   1        6.99       10.68      5.53 o
 -23   4   1       85.85       91.12      6.31 o
 -22   4   1      185.47      216.51      7.55 o
 -21   4   1       96.53       96.66      5.89 o
 -20   4   1      116.50      114.37      4.35 o
 -19   4   1       13.62       20.26      2.79 o
 -18   4   1       90.04       93.23      3.43 o
 -17   4   1       29.57       36.12      2.76 o
 -16   4   1      378.47      377.73      5.31 o
 -15   4   1        0.08        0.39      1.38 o
 -14   4   1      374.86      371.51      4.51 o
 -13   4   1      778.70      777.82      6.65 o
 -12   4   1      149.52      156.07      2.53 o
 -11   4   1       18.95       19.16      1.31 o
 -10   4   1     1101.07     1128.27      7.60 o
  -9   4   1     1142.05     1173.04      7.23 o
  -8   4   1       35.89       26.81      0.92 o
  -7   4   1     3220.97     3419.15     17.48 o
  -6   4   1      204.20      191.50      1.81 o
  -5   4   1     4560.95     4919.68     35.11 o
  -4   4   1       18.23        8.23      0.53 o
  -3   4   1     3304.88     3587.14     17.60 o
  -2   4   1     1060.59     1034.94      5.82 o
  -1   4   1     2789.59     2971.94     15.21 o
   0   4   1        9.40        4.32      0.45 o
   1   4   1      301.51      250.53      1.86 o
   2   4   1     1004.01     1083.52      5.55 o
   3   4   1      461.71      441.61      2.69 o
   4   4   1      208.66      200.64      1.55 o
   5   4   1      230.67      312.77      2.27 o
   6   4   1      165.68      135.07      1.45 o
   7   4   1      115.03       99.04      1.34 o
   8   4   1       99.50       85.62      1.67 o
   9   4   1      321.96      293.28      2.45 o
  10   4   1     1064.12     1099.61      6.64 o
  11   4   1        2.52        0.79      1.06 o
  12   4   1      753.29      749.36      6.40 o
  13   4   1        6.70        9.45      1.62 o
  14   4   1      908.83      864.69      8.05 o
  15   4   1       10.72        7.05      1.87 o
  16   4   1     1156.52     1144.83     11.93 o
  17   4   1        0.03        0.77      2.06 o
  18   4   1      193.73      191.84      5.13 o
  19   4   1       55.50       53.00      3.62 o
  20   4   1      271.24      246.99      6.02 o
  21   4   1        1.23       -2.85      3.87 o
  22   4   1      322.73      359.39     10.10 o
  23   4   1       15.89       22.55      4.79 o
  24   4   1       64.38       66.33      9.48 o
 -24   5   1        2.14        5.82      5.60 o
 -23   5   1        0.06        2.01      4.54 o
 -22   5   1       68.74       72.63      6.77 o
 -21   5   1        3.92       -0.78      3.52 o
 -20   5   1       14.35       16.19      3.02 o
 -19   5   1       45.66       42.73      3.43 o
 -18   5   1      151.55      154.94      4.87 o
 -17   5   1        5.42        0.77      2.06 o
 -16   5   1        0.00       -1.82      1.69 o
 -15   5   1      200.00      208.29      4.03 o
 -14   5   1      714.35      734.14      7.13 o
 -13   5   1       23.92       27.70      1.83 o
 -12   5   1      875.76      860.23      7.28 o
 -11   5   1        0.11       -0.21      1.05 o
 -10   5   1     2038.21     2018.35     13.05 o
  -9   5   1      149.65      153.32      2.45 o
  -8   5   1        7.27        4.21      0.90 o
  -7   5   1        9.89        6.31      0.73 o
  -6   5   1      655.17      623.39      4.65 o
  -5   5   1      165.18      180.02      2.10 o
  -4   5   1       52.88       85.01      1.33 o
  -3   5   1      157.62      162.74      1.97 o
  -2   5   1     1257.81     1377.90      8.08 o
  -1   5   1      973.39     1076.84      6.33 o
   0   5   1      975.26      955.98      5.08 o
   1   5   1      756.36      811.43      4.55 o
   2   5   1      559.61      536.88      3.37 o
   3   5   1       37.12       54.96      1.23 o
   4   5   1      828.69      889.66      5.16 o
   5   5   1      136.17      128.08      1.49 o
   6   5   1       52.58       49.93      1.04 o
   7   5   1       14.78       15.66      0.77 o
   8   5   1      380.65      390.92      3.61 o
   9   5   1      191.14      192.88      2.57 o
  10   5   1       67.86       75.50      2.11 o
  11   5   1      283.95      302.13      3.73 o
  12   5   1      943.81      896.10      8.69 o
  13   5   1      244.02      232.54      4.80 o
  14   5   1       25.49       25.34      1.99 o
  15   5   1       15.10       14.09      2.15 o
  16   5   1      540.40      516.91      8.04 o
  17   5   1       81.72       88.99      4.70 o
  18   5   1       36.37       38.93      3.38 o
  19   5   1        0.09       -5.32      2.72 o
  20   5   1       46.74       52.11      3.98 o
  21   5   1      334.18      354.14     11.90 o
  22   5   1       27.43       35.15      4.94 o
  23   5   1      175.29      198.76      9.96 o
 -23   6   1        0.07       -0.98      4.61 o
 -22   6   1        0.71        5.82      4.51 o
 -21   6   1        4.22        4.10      4.24 o
 -20   6   1      194.77      184.37      5.85 o
 -19   6   1      520.55      536.62      8.81 o
 -18   6   1        0.61       -0.78      2.55 o
 -17   6   1       21.29       20.34      2.90 o
 -16   6   1      385.80      398.87      9.26 o
 -15   6   1      356.28      344.13      5.46 o
 -14   6   1      104.55      110.54      3.57 o
 -13   6   1      150.48      146.99      3.66 o
 -12   6   1       93.61       97.86      2.80 o
 -11   6   1     1359.06     1330.70     13.78 o
 -10   6   1     1607.45     1614.44     11.93 o
  -9   6   1      163.40      164.63      2.70 o
  -8   6   1      698.19      687.01      5.84 o
  -7   6   1     1321.87     1246.37      8.88 o
  -6   6   1      429.45      411.78      4.29 o
  -5   6   1      182.55      193.44      2.37 o
  -4   6   1      399.98      367.28      3.41 o
  -3   6   1     1678.31     1676.15     10.51 o
  -2   6   1     2025.42     2113.63     11.82 o
  -1   6   1       26.40       25.59      1.05 o
   0   6   1      108.98       85.82      1.54 o
   1   6   1     2830.17     2924.42     15.63 o
   2   6   1     1551.98     1635.24      9.50 o
   3   6   1      275.10      290.49      2.88 o
   4   6   1      293.41      323.41      3.17 o
   5   6   1     1603.28     1585.44     10.06 o
   6   6   1      800.33      810.79      6.27 o
   7   6   1       34.84       34.26      1.44 o
   8   6   1        1.45        1.60      0.93 o
   9   6   1     1277.75     1265.55      8.74 o
  10   6   1     1078.07     1057.59     10.30 o
  11   6   1        0.04        0.01      1.11 o
  12   6   1      179.40      178.50      3.19 o
  13   6   1      877.57      855.32     15.03 o
  14   6   1      373.53      378.15      6.72 o
  15   6   1       31.43       27.23      4.09 o
  16   6   1        0.29       -1.92      2.40 o
  17   6   1       68.16       63.71      3.83 o
  18   6   1       45.06       42.83      3.84 o
  19   6   1       57.10       65.25      4.52 o
  20   6   1        4.43        3.21      3.47 o
  21   6   1      183.43      186.51      7.27 o
  22   6   1      357.96      404.62     12.96 o
  23   6   1       32.76       12.35     11.15 o
 -22   7   1       11.13        6.93      4.76 o
 -21   7   1        0.63        1.29      4.28 o
 -20   7   1        9.17        6.32      3.34 o
 -19   7   1       61.14       69.00      7.38 o
 -18   7   1        6.78        9.55      3.23 o
 -17   7   1      186.20      192.77      5.41 o
 -16   7   1        1.36       -3.78      2.29 o
 -15   7   1      118.03      114.45      3.67 o
 -14   7   1      362.46      342.25      5.43 o
 -13   7   1      101.85      103.95      4.36 o
 -12   7   1      204.11      193.96      3.80 o
 -11   7   1      105.40      102.96      2.95 o
 -10   7   1        3.14        1.94      1.40 o
  -9   7   1      126.38      138.64      2.98 o
  -8   7   1      583.43      579.67      5.98 o
  -7   7   1       99.65      103.65      2.56 o
  -6   7   1      341.26      358.02      4.84 o
  -5   7   1      203.94      202.87      3.34 o
  -4   7   1       52.44       57.72      1.99 o
  -3   7   1      231.03      242.08      3.41 o
  -2   7   1       48.41       50.56      2.20 o
  -1   7   1      366.94      355.17      4.16 o
   0   7   1      375.75      352.40      3.80 o
   1   7   1      376.25      386.27      4.59 o
   2   7   1       65.94       80.10      1.95 o
   3   7   1      457.00      470.12      4.60 o
   4   7   1      111.84      106.55      2.40 o
   5   7   1       17.17       15.21      1.31 o
   6   7   1        3.13        3.50      1.10 o
   7   7   1      494.11      480.53      4.67 o
   8   7   1      936.58      898.13      7.45 o
   9   7   1      141.35      131.11      2.86 o
  10   7   1        0.19        0.16      1.28 o
  11   7   1      152.86      145.94      3.62 o
  12   7   1       11.38        6.62      1.88 o
  13   7   1      115.81      119.11      3.88 o
  14   7   1      182.16      178.30      5.33 o
  15   7   1        8.06        9.36      2.72 o
  16   7   1        1.87        2.19      2.70 o
  17   7   1       14.65       13.48      3.34 o
  18   7   1       38.55       38.88      4.01 o
  19   7   1      142.10      153.18      6.84 o
  20   7   1        0.26       -0.45      4.13 o
  21   7   1       45.38       53.23      6.00 o
 -21   8   1        5.56        8.78      6.17 o
 -20   8   1        7.45        4.95      4.41 o
 -19   8   1        6.57        4.46      3.42 o
 -18   8   1       20.99       20.19      3.71 o
 -17   8   1        5.28        1.02      3.05 o
 -16   8   1      176.27      191.49      5.86 o
 -15   8   1       11.01        9.37      2.45 o
 -14   8   1      190.23      201.94      4.77 o
 -13   8   1      120.58      123.26      3.76 o
 -12   8   1      383.43      373.16      6.55 o
 -11   8   1      303.01      294.58      5.01 o
 -10   8   1        9.42        9.61      1.97 o
  -9   8   1      115.74      110.81      5.70 o
  -8   8   1      136.34      132.09      3.65 o
  -7   8   1      248.27      224.13      4.08 o
  -6   8   1      204.92      206.78      3.62 o
  -5   8   1      163.22      154.70      3.38 o
  -4   8   1        0.13       -2.51      1.26 o
  -3   8   1     1055.83     1051.15      9.85 o
  -2   8   1       11.75       13.73      1.55 o
  -1   8   1      923.11      926.98      8.56 o
   0   8   1        2.07        0.87      1.26 o
   1   8   1     1204.82     1209.25     10.88 o
   2   8   1      575.20      608.00      6.46 o
   3   8   1     1262.74     1266.00     11.32 o
   4   8   1       85.95       86.09      2.63 o
   5   8   1      751.46      702.16     14.42 o
   6   8   1      126.35      133.82      3.05 o
   7   8   1      681.91      657.13      6.70 o
   8   8   1      470.52      482.38      6.50 o
   9   8   1      397.85      397.78      5.90 o
  10   8   1     2440.40     2440.20     20.85 o
  11   8   1      105.67      101.70      3.51 o
  12   8   1       25.43       24.98      2.59 o
  13   8   1      617.97      612.04     14.23 o
  14   8   1      156.18      149.76      6.23 o
  15   8   1        8.02        9.88      3.97 o
  16   8   1      206.09      207.85     10.27 o
  17   8   1       44.58       38.63      4.83 o
  18   8   1        3.29       -0.36      3.97 o
  19   8   1        6.72        5.06      4.28 o
  20   8   1       11.28        7.20      4.95 o
 -19   9   1       38.73       37.76     11.18 o
 -18   9   1       14.26       10.21      4.33 o
 -17   9   1        1.29       -1.75      3.19 o
 -16   9   1       24.08       19.82      3.54 o
 -15   9   1       81.07       83.79      4.65 o
 -14   9   1      122.96      122.75      4.75 o
 -13   9   1      137.92      134.70      4.75 o
 -12   9   1        4.90        5.49      2.40 o
 -11   9   1      313.13      317.03      6.07 o
 -10   9   1      187.19      175.86      4.35 o
  -9   9   1       35.26       29.17      2.48 o
  -8   9   1       14.76       10.59      2.07 o
  -7   9   1        2.90        2.05      1.81 o
  -6   9   1       40.36       45.39      2.61 o
  -5   9   1      116.22      116.61      3.29 o
  -4   9   1       38.24       39.96      2.83 o
  -3   9   1       33.23       33.24      2.18 o
  -2   9   1       52.16       49.17      2.42 o
  -1   9   1      112.96      120.83      4.28 o
   0   9   1      685.79      706.20      7.77 o
   1   9   1       11.93       12.94      1.91 o
   2   9   1       66.74       72.33      2.83 o
   3   9   1      480.66      490.30      6.63 o
   4   9   1      534.09      533.42      7.96 o
   5   9   1      228.95      223.84      5.16 o
   6   9   1       97.18       93.60      3.84 o
   7   9   1        6.38        4.41      2.21 o
   8   9   1       57.52       59.55      3.41 o
   9   9   1       31.08       22.44      2.77 o
  10   9   1       10.40        8.96      2.48 o
  11   9   1        1.30        0.18      2.53 o
  12   9   1      135.32      127.09      5.65 o
  13   9   1       77.04       78.77      7.29 o
  14   9   1       10.79       14.81      4.23 o
  15   9   1       80.70       78.30      6.29 o
  16   9   1       52.38       40.60      5.39 o
  17   9   1        5.87        8.04      4.56 o
  18   9   1       21.27       27.21      5.07 o
 -17  10   1        1.50       -1.22      4.47 o
 -16  10   1       17.05       12.33      4.38 o
 -15  10   1       18.89       21.40      4.51 o
 -14  10   1       73.03       82.51      5.77 o
 -13  10   1      395.46      385.86     14.58 o
 -12  10   1        7.79        5.30      3.95 o
 -11  10   1        7.33        5.60      3.99 o
 -10  10   1      347.79      349.50      9.44 o
  -9  10   1      139.66      142.98      5.45 o
  -8  10   1       40.25       36.82      2.91 o
  -7  10   1        2.40        1.55      2.05 o
  -6  10   1      208.14      226.19      5.74 o
  -5  10   1      391.49      372.48      7.18 o
  -4  10   1      361.44      362.31      5.91 o
  -3  10   1      152.81      154.71      4.71 o
  -2  10   1      443.07      471.70      7.75 o
  -1  10   1      371.44      366.84      7.29 o
   0  10   1        2.48        3.29      2.39 o
   1  10   1        4.28        0.40      2.36 o
   2  10   1        1.46       -0.79      2.10 o
   3  10   1      410.21      405.95      7.15 o
   4  10   1       77.18       80.64      5.98 o
   5  10   1       20.91       19.41      2.73 o
   6  10   1        8.19        5.96      2.41 o
   7  10   1      339.04      332.57      8.83 o
   8  10   1        2.22       -0.42      2.28 o
   9  10   1       27.95       22.55      3.02 o
  10  10   1       10.21       10.61      3.31 o
  11  10   1       34.44       35.32      4.67 o
  12  10   1       39.88       35.76      5.88 o
  13  10   1      101.33      106.22      6.73 o
  14  10   1        3.71       -1.60      4.00 o
  15  10   1      129.35      130.93      7.04 o
  16  10   1       61.58       68.05      6.36 o
 -14  11   1        2.08        2.16      4.51 o
 -13  11   1       10.28       14.39      4.36 o
 -12  11   1      258.32      255.81      7.55 o
 -11  11   1       21.16       28.44      4.10 o
 -10  11   1      116.38      129.16      7.59 o
  -9  11   1       48.39       47.51      4.40 o
  -8  11   1      179.98      182.50      6.36 o
  -7  11   1       23.36       21.83      3.90 o
  -6  11   1        8.10        6.59      3.26 o
  -5  11   1      157.89      141.94      8.43 o
  -4  11   1      255.33      254.71      9.86 o
  -3  11   1       18.80       23.12      4.10 o
  -2  11   1        1.42       -0.09      2.85 o
  -1  11   1        7.66        9.03      2.88 o
   0  11   1        2.99        2.77      2.73 o
   1  11   1       74.15       81.05      4.52 o
   2  11   1        9.93        6.87      2.87 o
   3  11   1       71.75       77.08      5.41 o
   4  11   1        0.12        1.79      2.46 o
   5  11   1       84.86       89.44      4.32 o
   6  11   1        3.43        5.73      3.05 o
   7  11   1       81.65       86.43      4.77 o
   8  11   1        9.23        6.13      3.00 o
   9  11   1        1.14        0.33      3.72 o
  10  11   1      140.93      138.76      6.95 o
  11  11   1       10.17       13.78      4.31 o
  12  11   1      156.73      176.28     10.83 o
  13  11   1       50.55       60.11      5.82 o
 -10  12   1       37.63       30.80      4.75 o
  -9  12   1        8.04       10.51      3.69 o
  -8  12   1        1.80        1.87      3.48 o
  -7  12   1       44.28       49.63      4.71 o
  -6  12   1        1.85        3.19      3.28 o
  -5  12   1        2.35        0.45      3.27 o
  -4  12   1        8.95        9.76      3.54 o
  -3  12   1       13.47        7.94      3.43 o
  -2  12   1        0.01        0.51      3.19 o
  -1  12   1       10.02        6.63      3.34 o
   0  12   1       39.47       45.81      4.34 o
   1  12   1        1.10        0.26      3.15 o
   2  12   1       14.84       16.18      3.70 o
   3  12   1       70.61       66.78      6.31 o
   4  12   1        1.37        1.53      3.07 o
   5  12   1        0.01       -0.91      2.99 o
   6  12   1       24.13       21.06      3.69 o
   7  12   1        0.81        4.67      3.25 o
   8  12   1        6.87        7.35      4.20 o
   9  12   1       29.41       31.49      5.05 o
  -2  13   1        7.06        9.33      5.39 o
  -1  13   1       37.05       37.21      5.09 o
   0  13   1       44.02       37.98      5.07 o
   1  13   1       24.02       32.46      4.92 o
 -27   0   2      458.05      506.52     22.85 o
 -26   0   2       73.38       69.74      8.88 o
 -25   0   2        0.04        3.17      6.45 o
 -24   0   2       19.01       19.68      8.31 o
 -23   0   2     1033.08     1088.43     19.76 o
 -22   0   2        3.04        2.61      4.27 o
 -21   0   2      123.10      113.35      7.97 o
 -20   0   2      144.24      127.41      6.21 o
 -19   0   2      361.83      338.09      7.77 o
 -18   0   2      349.92      416.69     11.14 o
 -17   0   2      292.32      245.57      5.12 o
 -16   0   2      166.37      104.17      3.50 o
 -15   0   2       23.16       36.17      1.95 o
 -14   0   2     2705.92     2796.08     23.06 o
 -13   0   2        0.75        4.48      1.19 o
 -12   0   2      194.88      192.85      3.60 o
 -11   0   2      845.81      757.76      6.57 o
 -10   0   2     4023.27     4051.74     31.23 o
  -9   0   2      292.52      369.00      4.19 o
  -8   0   2     8860.28     9734.45    118.10 o
  -7   0   2      202.82      190.78      4.68 o
  -6   0   2    18229.01    18956.28    187.22 o
  -5   0   2     2866.65     2891.29     26.35 o
  -4   0   2     2622.20     2546.33     20.32 o
  -3   0   2      814.13      819.74      6.90 o
  -2   0   2     6638.05     6766.30     64.93 o
  -1   0   2     3990.04     4128.55     36.19 o
   0   0   2     6913.27     7072.03     52.10 o
   1   0   2    17812.99    18147.14    154.33 o
   2   0   2    20694.95    21331.66    166.10 o
   3   0   2     2255.50     2295.97     18.33 o
   4   0   2       31.20       18.42      1.79 o
   5   0   2      205.89      259.76      2.87 o
   6   0   2     4066.93     3939.17     27.02 o
   7   0   2     2635.95     2446.51     17.47 o
   8   0   2        4.18       17.57      1.06 o
   9   0   2     2421.55     2345.72     17.13 o
  10   0   2     1052.75     1015.28      8.53 o
  11   0   2     4458.76     4222.33     29.64 o
  12   0   2     2526.06     2417.31     19.32 o
  13   0   2      705.26      704.96      7.45 o
  14   0   2        8.18        7.37      1.58 o
  15   0   2     1826.71     1838.29     20.17 o
  16   0   2        7.51       12.55      2.37 o
  17   0   2       20.47       19.73      7.80 o
  18   0   2      831.08      868.44     17.74 o
  19   0   2      812.20      868.87     18.00 o
  20   0   2      564.20      593.53     26.45 o
  21   0   2       66.18       71.52      8.13 o
  22   0   2      162.23      180.00     13.31 o
  23   0   2      367.72      392.52     18.29 o
  24   0   2        0.92       16.91      9.24 o
  25   0   2       32.20       37.24     10.32 o
 -26   1   2      277.67      294.42      9.34 o
 -25   1   2       36.90       41.87      5.30 o
 -24   1   2      138.19      149.65      6.87 o
 -23   1   2       57.26       51.28      4.66 o
 -22   1   2       27.09       21.44      3.42 o
 -21   1   2       31.25       29.88      3.74 o
 -20   1   2       73.62       70.35      3.53 o
 -19   1   2      173.43      161.74      5.15 o
 -18   1   2      249.91      225.89      3.96 o
 -17   1   2        6.81        3.20      1.38 o
 -16   1   2       48.30       43.23      2.47 o
 -15   1   2      273.72      272.21      4.10 o
 -14   1   2       97.08       86.75      1.92 o
 -13   1   2     1099.84     1061.09      6.94 o
 -12   1   2       10.21       17.28      1.25 o
 -11   1   2      158.96      155.66      1.77 o
 -10   1   2      656.83      704.56      4.42 o
  -9   1   2     3792.15     4062.95     22.30 o
  -8   1   2       65.18       92.59      1.88 o
  -7   1   2       28.97       33.60      0.85 o
  -6   1   2      172.63      176.88      1.77 o
  -5   1   2     3616.48     3714.51     25.71 o
  -4   1   2     3394.77     3506.15     22.28 o
  -3   1   2       37.62       45.75      0.85 o
  -2   1   2        8.49        9.75      0.65 o
  -1   1   2     8365.42     9032.71     55.90 o
   0   1   2     1077.34     1092.47      6.77 o
   1   1   2      729.50      816.16      8.54 o
   2   1   2       17.87       24.32      0.64 o
   3   1   2     1007.57     1083.13      6.27 o
   4   1   2      104.12      116.91      1.17 o
   5   1   2     1142.75     1181.66      6.11 o
   6   1   2     2799.77     2910.46     14.05 o
   7   1   2     1156.22     1245.44      6.59 o
   8   1   2       74.57       91.96      1.33 o
   9   1   2      225.47      218.97      2.14 o
  10   1   2      778.58      705.27      4.47 o
  11   1   2      220.44      210.19      2.10 o
  12   1   2       43.50       43.14      1.30 o
  13   1   2     3177.36     3083.28     17.64 o
  14   1   2     1114.84     1089.76      8.17 o
  15   1   2       45.27       45.46      2.09 o
  16   1   2      158.25      154.07      3.83 o
  17   1   2      201.88      178.95      4.79 o
  18   1   2       11.91       10.09      2.80 o
  19   1   2        1.84        1.50      2.72 o
  20   1   2      197.51      214.17      6.61 o
  21   1   2      191.37      203.18      5.97 o
  22   1   2       61.92       65.74      5.55 o
  23   1   2        0.02       -5.27      3.97 o
  24   1   2        4.42        4.41      6.23 o
  25   1   2        0.46        0.94      7.29 o
 -26   2   2       64.21       65.64     12.38 o
 -25   2   2        8.07        2.14      5.29 o
 -24   2   2       22.35       18.32      4.34 o
 -23   2   2      236.32      233.50      7.00 o
 -22   2   2      156.95      178.17      6.01 o
 -21   2   2       33.62       27.85      3.54 o
 -20   2   2      115.38      123.13      4.28 o
 -19   2   2       39.52       31.83      2.57 o
 -18   2   2      387.97      389.22      5.50 o
 -17   2   2      882.57      828.49      7.32 o
 -16   2   2      249.59      237.23      3.47 o
 -15   2   2       84.22       72.93      1.90 o
 -14   2   2        1.61        0.46      0.98 o
 -13   2   2     1033.03     1045.90      7.49 o
 -12   2   2      234.06      229.81      2.71 o
 -11   2   2      491.08      489.40      3.80 o
 -10   2   2      797.37      823.19      5.39 o
  -9   2   2       22.90        8.24      0.71 o
  -8   2   2     1623.03     1719.82      9.74 o
  -7   2   2     1571.51     1507.68      9.00 o
  -6   2   2        0.28        2.65      0.81 o
  -5   2   2     3594.43     3706.83     22.05 o
  -4   2   2     1229.45     1276.10      8.53 o
  -3   2   2     6805.13     7448.13     45.86 o
  -2   2   2      789.54      795.64      5.94 o
  -1   2   2     6779.97     7290.10     44.83 o
   0   2   2    55273.65    56728.24    426.02 o
   1   2   2        7.70       -0.61      0.50 o
   2   2   2     1802.71     1970.78     10.90 o
   3   2   2     4725.28     4903.04     23.07 o
   4   2   2     3262.18     3453.95     16.43 o
   5   2   2     1552.40     1571.51      7.79 o
   6   2   2     4572.19     4905.00     22.50 o
   7   2   2      446.15      488.19      3.18 o
   8   2   2     3771.20     3874.01     18.64 o
   9   2   2        0.20        0.68      0.50 o
  10   2   2      175.80      196.52      1.96 o
  11   2   2      120.71      115.88      1.61 o
  12   2   2      991.37      981.12      5.83 o
  13   2   2      447.99      435.29      4.54 o
  14   2   2       34.91       32.72      1.97 o
  15   2   2      217.58      213.23      3.59 o
  16   2   2      367.93      364.43      5.30 o
  17   2   2       45.34       36.52      2.95 o
  18   2   2       69.49       72.22      4.23 o
  19   2   2        0.31       -3.14      3.13 o
  20   2   2        3.65       -3.33      2.94 o
  21   2   2        1.69        9.60      3.22 o
  22   2   2       24.85       30.53      4.82 o
  23   2   2      111.09      108.91      6.36 o
  24   2   2        1.21        3.25      6.20 o
  25   2   2        2.81       13.48      6.74 o
 -26   3   2      374.80      413.69     14.48 o
 -25   3   2        9.27       14.37      5.58 o
 -24   3   2      565.02      620.94     12.64 o
 -23   3   2      135.09      141.22      6.91 o
 -22   3   2       14.05       15.02      3.81 o
 -21   3   2      493.24      509.02      9.44 o
 -20   3   2       95.48       94.30      4.09 o
 -19   3   2      184.65      197.49      4.31 o
 -18   3   2      167.62      141.99      3.23 o
 -17   3   2       25.10       40.56      2.35 o
 -16   3   2      238.17      217.08      3.31 o
 -15   3   2      619.73      589.18      5.60 o
 -14   3   2       25.44       14.01      1.96 o
 -13   3   2     2714.28     2675.58     17.13 o
 -12   3   2     1389.32     1316.07      9.25 o
 -11   3   2       23.35       13.35      0.89 o
 -10   3   2       38.30       39.19      1.06 o
  -9   3   2     1432.00     1477.92      8.01 o
  -8   3   2      490.36      529.90      3.72 o
  -7   3   2      351.82      373.96      2.83 o
  -6   3   2       49.93       59.20      0.99 o
  -5   3   2     1143.41     1137.54      6.99 o
  -4   3   2      252.28      260.63      2.21 o
  -3   3   2      149.02      169.93      1.68 o
  -2   3   2     1546.24     1772.09      9.93 o
  -1   3   2      905.88      951.70      5.45 o
   0   3   2     3657.94     3940.46     19.25 o
   1   3   2     7469.52     7860.67     38.51 o
   2   3   2       34.02       41.70      0.87 o
   3   3   2      412.50      387.92      2.60 o
   4   3   2     1478.69     1666.98      8.04 o
   5   3   2     2121.25     2352.65     10.75 o
   6   3   2      107.08       83.39      1.04 o
   7   3   2     1473.89     1620.37      7.86 o
   8   3   2      123.09      130.35      1.46 o
   9   3   2      203.59      209.87      2.02 o
  10   3   2       76.69       60.88      1.20 o
  11   3   2      100.36       89.31      1.51 o
  12   3   2      626.22      617.12      5.30 o
  13   3   2      595.93      536.33      5.70 o
  14   3   2      700.32      683.79      6.82 o
  15   3   2        3.14        6.39      1.52 o
  16   3   2      126.35      120.69      3.32 o
  17   3   2      484.23      483.71      6.48 o
  18   3   2      784.63      831.16     11.37 o
  19   3   2       12.36       10.95      4.38 o
  20   3   2        4.39       -0.04      4.35 o
  21   3   2      134.78      143.06      6.49 o
  22   3   2      513.58      569.41     12.80 o
  23   3   2        0.12        7.45      4.46 o
  24   3   2       39.09       40.05      6.96 o
 -25   4   2       46.88       50.68      5.93 o
 -24   4   2      217.60      223.10      8.12 o
 -23   4   2      132.99      138.49      6.90 o
 -22   4   2        1.55        2.90      4.18 o
 -21   4   2      367.25      358.98     15.30 o
 -20   4   2      890.78      954.18     10.33 o
 -19   4   2       60.94       59.85      3.10 o
 -18   4   2        1.31       -3.34      1.71 o
 -17   4   2       90.32       95.56      3.08 o
 -16   4   2      963.17      947.17      9.92 o
 -15   4   2       13.81       12.39      1.71 o
 -14   4   2       72.86       75.86      2.20 o
 -13   4   2     1616.97     1579.26     10.71 o
 -12   4   2     2529.27     2488.50     14.85 o
 -11   4   2        0.36        0.77      0.78 o
 -10   4   2       11.51        8.10      0.85 o
  -9   4   2       54.13       58.61      1.36 o
  -8   4   2     1662.22     1668.86      9.21 o
  -7   4   2       14.49       10.01      0.61 o
  -6   4   2       10.67        7.01      0.65 o
  -5   4   2      194.49      199.12      2.19 o
  -4   4   2     3632.29     3707.19     20.48 o
  -3   4   2      584.28      632.00      4.33 o
  -2   4   2      446.95      457.60      3.30 o
  -1   4   2     1213.73     1429.89      8.34 o
   0   4   2     8707.04     9227.99     42.41 o
   1   4   2      234.01      196.26      1.79 o
   2   4   2     3833.57     4198.03     19.40 o
   3   4   2     1943.13     2101.84     10.65 o
   4   4   2      180.82      146.00      1.76 o
   5   4   2     1790.78     1813.98      8.44 o
   6   4   2      285.96      269.51      2.16 o
   7   4   2        1.47        2.34      0.55 o
   8   4   2     1266.52     1325.76      6.95 o
   9   4   2      180.06      150.12      2.09 o
  10   4   2      165.05      161.86      2.13 o
  11   4   2        0.37       -1.05      0.96 o
  12   4   2       49.07       53.48      1.93 o
  13   4   2     1120.52     1136.63      9.75 o
  14   4   2      428.02      426.56      5.20 o
  15   4   2      160.62      133.53      3.48 o
  16   4   2      156.61      171.47      4.20 o
  17   4   2      468.10      485.40      7.04 o
  18   4   2        2.56        3.80      2.40 o
  19   4   2        4.47        0.05      3.08 o
  20   4   2       13.10       12.73      3.71 o
  21   4   2      205.41      206.07      7.41 o
  22   4   2      110.58      126.52      9.94 o
  23   4   2       10.09       11.96      4.56 o
  24   4   2        9.57       12.05     10.20 o
 -24   5   2       16.79       15.36      5.95 o
 -23   5   2      285.24      280.94      8.80 o
 -22   5   2        0.09       -7.98      3.99 o
 -21   5   2       10.40        0.17      3.58 o
 -20   5   2        3.80        2.16      3.38 o
 -19   5   2      464.24      487.41      7.03 o
 -18   5   2       71.85       59.30      3.07 o
 -17   5   2       67.67       54.42      2.72 o
 -16   5   2      231.75      230.95      4.27 o
 -15   5   2      618.61      608.37      6.98 o
 -14   5   2      574.04      571.46      5.99 o
 -13   5   2      426.88      430.68      4.75 o
 -12   5   2      175.51      172.39      2.95 o
 -11   5   2      868.86      852.55      6.76 o
 -10   5   2        0.29       -0.69      0.87 o
  -9   5   2        1.78        0.22      0.80 o
  -8   5   2        6.88        6.83      0.86 o
  -7   5   2     1472.17     1463.90      9.00 o
  -6   5   2      315.13      333.63      2.97 o
  -5   5   2      110.00      109.83      1.66 o
  -4   5   2      811.55      948.71      6.25 o
  -3   5   2      279.37      296.18      2.80 o
  -2   5   2       11.96       19.98      0.88 o
  -1   5   2      739.15      757.20      5.19 o
   0   5   2        2.58        5.85      0.56 o
   1   5   2        2.73        1.29      0.50 o
   2   5   2      480.13      502.79      3.60 o
   3   5   2       25.52       21.99      0.96 o
   4   5   2        0.72        1.65      0.59 o
   5   5   2      362.98      401.92      3.15 o
   6   5   2       40.74       43.29      1.41 o
   7   5   2      281.10      278.08      2.59 o
   8   5   2      492.96      504.22      3.83 o
   9   5   2       67.86       87.91      1.82 o
  10   5   2        8.90        8.60      1.08 o
  11   5   2      136.40      149.82      2.70 o
  12   5   2      359.50      354.75      4.85 o
  13   5   2      231.78      218.21      4.15 o
  14   5   2       34.53       40.86      2.43 o
  15   5   2      602.98      593.13      7.33 o
  16   5   2        0.15        4.79      2.17 o
  17   5   2      179.08      191.36      5.80 o
  18   5   2      238.49      232.25      6.13 o
  19   5   2      263.52      265.84     10.15 o
  20   5   2      427.01      458.75     15.36 o
  21   5   2      141.12      148.92     10.50 o
  22   5   2      193.56      202.62      9.54 o
  23   5   2       38.68       37.72      6.52 o
 -24   6   2       52.80       68.44      8.89 o
 -23   6   2      114.79      126.28      7.04 o
 -22   6   2       11.69        9.81      4.49 o
 -21   6   2       90.61       82.27      6.40 o
 -20   6   2        0.47        7.04      3.97 o
 -19   6   2        0.55        0.58      2.62 o
 -18   6   2        2.22        2.17      2.18 o
 -17   6   2       11.41       10.22      2.19 o
 -16   6   2       77.52       76.31      3.10 o
 -15   6   2        0.67       -1.57      1.97 o
 -14   6   2       53.27       57.50      3.41 o
 -13   6   2        0.82        0.98      1.42 o
 -12   6   2      182.80      177.54      3.34 o
 -11   6   2      756.35      750.08      6.73 o
 -10   6   2        4.62        2.92      1.17 o
  -9   6   2      912.91      905.29      7.42 o
  -8   6   2      210.10      222.50      3.03 o
  -7   6   2      191.84      176.33      2.66 o
  -6   6   2      586.47      620.06      5.32 o
  -5   6   2       40.06       50.39      1.53 o
  -4   6   2      451.79      515.03      4.39 o
  -3   6   2      186.05      200.85      2.63 o
  -2   6   2        1.94        0.31      0.77 o
  -1   6   2      265.83      257.40      2.85 o
   0   6   2        0.56        0.22      0.59 o
   1   6   2        7.23        4.38      0.70 o
   2   6   2      344.00      350.00      3.27 o
   3   6   2       14.27       16.63      1.00 o
   4   6   2      293.04      314.09      3.36 o
   5   6   2       64.10       79.58      1.72 o
   6   6   2        0.67        0.63      0.78 o
   7   6   2      146.92      140.25      2.44 o
   8   6   2       50.37       43.31      1.77 o
   9   6   2        5.95        3.08      1.05 o
  10   6   2       16.75       20.94      1.78 o
  11   6   2      174.74      146.84      3.44 o
  12   6   2        1.22        6.25      1.84 o
  13   6   2       39.13       40.52      2.40 o
  14   6   2       19.21       16.23      2.10 o
  15   6   2        5.10        4.54      2.15 o
  16   6   2        4.43        2.69      2.58 o
  17   6   2        1.01        2.15      2.82 o
  18   6   2       28.12       20.01      3.82 o
  19   6   2        3.05        0.68      4.24 o
  20   6   2       17.90       15.91      7.68 o
  21   6   2        4.92       10.35      5.48 o
  22   6   2       30.84       38.42      6.63 o
 -22   7   2        7.79        7.65      4.68 o
 -21   7   2        3.95        7.84      4.50 o
 -20   7   2       60.00       60.99      5.78 o
 -19   7   2      152.51      149.73      6.74 o
 -18   7   2       29.15       23.64      3.38 o
 -17   7   2       28.42       25.21      2.63 o
 -16   7   2       17.01       16.32      2.36 o
 -15   7   2      440.77      430.89      6.22 o
 -14   7   2        0.26        2.81      1.87 o
 -13   7   2        8.74        9.56      1.97 o
 -12   7   2       41.51       39.87      2.29 o
 -11   7   2       27.50       29.64      2.01 o
 -10   7   2        0.44        0.34      1.52 o
  -9   7   2      361.80      359.62      4.98 o
  -8   7   2       54.35       57.58      2.22 o
  -7   7   2       27.11       26.77      1.74 o
  -6   7   2       58.31       59.94      2.05 o
  -5   7   2       44.42       38.89      1.77 o
  -4   7   2      264.35      284.13      3.57 o
  -3   7   2      105.50      100.23      2.15 o
  -2   7   2      256.65      263.52      3.43 o
  -1   7   2      855.78      865.54      7.50 o
   0   7   2      260.97      261.96      4.00 o
   1   7   2      180.36      187.31      3.42 o
   2   7   2      315.21      333.50      4.33 o
   3   7   2      282.30      286.37      4.00 o
   4   7   2      368.61      394.69      4.80 o
   5   7   2        0.22       -0.73      1.13 o
   6   7   2       19.79       19.54      1.76 o
   7   7   2      802.68      767.10      7.44 o
   8   7   2      156.99      150.98      3.32 o
   9   7   2      418.70      418.68      8.08 o
  10   7   2       57.12       54.98      2.33 o
  11   7   2      206.31      188.23      3.68 o
  12   7   2       68.98       73.96      2.90 o
  13   7   2      117.35      121.43      3.87 o
  14   7   2        0.27       -0.96      2.41 o
  15   7   2       54.66       45.43      4.22 o
  16   7   2       94.12       94.62      8.84 o
  17   7   2        3.99        4.29      4.23 o
  18   7   2       22.57       12.55      4.63 o
  19   7   2      136.09      136.87      7.53 o
  20   7   2       12.43       13.94      5.84 o
  21   7   2        5.66        3.36      5.49 o
 -21   8   2       61.07       67.14      6.89 o
 -20   8   2       38.63       27.68      4.95 o
 -19   8   2      109.33      114.34      6.59 o
 -18   8   2       39.12       45.08      4.85 o
 -17   8   2       62.41       68.45      4.09 o
 -16   8   2        0.15        2.40      2.35 o
 -15   8   2        0.03       -1.89      2.08 o
 -14   8   2      165.93      157.26      4.08 o
 -13   8   2      109.38      112.32      3.63 o
 -12   8   2      805.58      780.13     10.44 o
 -11   8   2       11.63       11.40      2.06 o
 -10   8   2       27.37       24.15      2.36 o
  -9   8   2        4.10        4.91      1.76 o
  -8   8   2     1027.71      977.97     11.18 o
  -7   8   2        3.98        1.70      1.58 o
  -6   8   2       78.79       85.66      3.50 o
  -5   8   2      125.60      125.75      4.02 o
  -4   8   2      842.25      840.35      8.45 o
  -3   8   2        3.73        1.57      1.37 o
  -2   8   2        1.11       -0.32      1.23 o
  -1   8   2       35.46       36.60      2.22 o
   0   8   2      937.93      929.32      9.02 o
   1   8   2       29.48       29.21      1.95 o
   2   8   2      379.29      375.50      4.89 o
   3   8   2      127.69      126.69      3.77 o
   4   8   2      340.22      335.14      4.65 o
   5   8   2      438.25      442.58      5.45 o
   6   8   2       79.47       78.80      2.71 o
   7   8   2       50.18       53.48      2.37 o
   8   8   2      764.00      753.19      8.75 o
   9   8   2      118.13      139.57      4.01 o
  10   8   2      101.37       99.45      3.68 o
  11   8   2       51.70       55.53      6.45 o
  12   8   2       87.92       89.40      4.37 o
  13   8   2      174.07      172.34      5.46 o
  14   8   2      116.89      116.92     10.72 o
  15   8   2        0.18       -0.71      4.11 o
  16   8   2       62.56       59.77      5.94 o
  17   8   2      171.44      186.04      8.03 o
  18   8   2        0.93       -0.60      4.46 o
  19   8   2      112.74      114.60      7.36 o
 -19   9   2       56.00       58.29      6.19 o
 -18   9   2      176.01      171.24      7.12 o
 -17   9   2       85.47       90.62      4.94 o
 -16   9   2        1.76        2.14      2.68 o
 -15   9   2       31.54       30.25      4.25 o
 -14   9   2        0.12        1.75      2.51 o
 -13   9   2      244.88      246.92      5.83 o
 -12   9   2        1.71        3.39      2.21 o
 -11   9   2      108.82      117.45      3.88 o
 -10   9   2      107.69      103.58      4.14 o
  -9   9   2        7.70        5.48      2.01 o
  -8   9   2      308.39      304.02      5.31 o
  -7   9   2      188.55      186.55      4.19 o
  -6   9   2       59.66       68.36      2.98 o
  -5   9   2       72.00       83.77      3.14 o
  -4   9   2       95.65       95.11      3.21 o
  -3   9   2       89.15       87.93      3.00 o
  -2   9   2      191.09      183.05      3.84 o
  -1   9   2      114.69      114.37      3.22 o
   0   9   2      229.69      237.05      4.28 o
   1   9   2      245.35      259.32      4.51 o
   2   9   2      298.34      315.39      7.37 o
   3   9   2      130.41      116.30      3.31 o
   4   9   2        2.34        2.90      1.61 o
   5   9   2      452.08      445.67      5.74 o
   6   9   2      273.51      293.41      4.90 o
   7   9   2       98.53       96.40      3.24 o
   8   9   2       66.69       63.73      3.78 o
   9   9   2      358.91      337.77      7.10 o
  10   9   2        0.05        1.44      2.42 o
  11   9   2        2.70       -0.16      2.63 o
  12   9   2        0.16        0.65      2.91 o
  13   9   2       36.08       37.91      4.42 o
  14   9   2      434.81      456.97     11.88 o
  15   9   2       12.26        7.47      6.97 o
  16   9   2        9.49        7.48      4.80 o
  17   9   2        8.87        4.35      4.85 o
  18   9   2       99.75      110.95     10.04 o
 -17  10   2       48.77       49.57      8.61 o
 -16  10   2       94.58       86.43      4.89 o
 -15  10   2      120.79      117.29      4.88 o
 -14  10   2       15.33       22.30      3.25 o
 -13  10   2      157.95      167.28      5.31 o
 -12  10   2      375.36      373.12      7.95 o
 -11  10   2       84.97       85.48      4.21 o
 -10  10   2        3.00        4.62      2.44 o
  -9  10   2      108.93      118.08      4.42 o
  -8  10   2       99.43       95.36      3.88 o
  -7  10   2        2.35        1.77      2.03 o
  -6  10   2       93.39      103.85      3.67 o
  -5  10   2       77.28       85.52      3.94 o
  -4  10   2      270.90      271.07      5.12 o
  -3  10   2       28.27       31.09      3.17 o
  -2  10   2       16.87       23.31      2.58 o
  -1  10   2       23.76       25.05      2.32 o
   0  10   2      430.70      434.92      6.79 o
   1  10   2       23.74       22.92      2.47 o
   2  10   2        3.62       -0.60      1.81 o
   3  10   2        3.03        1.68      2.04 o
   4  10   2       68.26       74.76      3.79 o
   5  10   2        9.73        8.21      2.62 o
   6  10   2       18.57       14.07      2.71 o
   7  10   2        4.98        5.19      2.68 o
   8  10   2       29.38       28.13      3.61 o
   9  10   2       20.02       18.55      3.82 o
  10  10   2        8.34        6.63      3.59 o
  11  10   2       14.32       17.48      5.06 o
  12  10   2       91.64       95.69      7.73 o
  13  10   2       87.39       79.68      8.08 o
  14  10   2        2.32        9.45      4.92 o
  15  10   2        8.10       14.65      5.15 o
  16  10   2       26.74       27.96      7.09 o
 -14  11   2       93.42      105.09      7.01 o
 -13  11   2       57.20       50.69      4.66 o
 -12  11   2       93.68       98.21      5.53 o
 -11  11   2       20.23       23.97      3.90 o
 -10  11   2      227.17      225.61      6.86 o
  -9  11   2        3.55        2.14      3.09 o
  -8  11   2       14.28       10.31      3.33 o
  -7  11   2       14.99       15.26      3.47 o
  -6  11   2       46.48       48.41      4.29 o
  -5  11   2        1.44        1.08      2.62 o
  -4  11   2      133.71      127.12      5.14 o
  -3  11   2        9.56        9.41      3.12 o
  -2  11   2        1.45       -1.78      2.74 o
  -1  11   2       13.11       12.60      3.24 o
   0  11   2      119.00      120.63      5.47 o
   1  11   2        4.69        9.46      3.15 o
   2  11   2      270.96      290.42     10.13 o
   3  11   2      227.86      222.71      6.75 o
   4  11   2        1.80       -3.19      2.77 o
   5  11   2        4.45        0.56      2.66 o
   6  11   2       12.09       11.20      3.37 o
   7  11   2       27.49       25.29      4.24 o
   8  11   2       18.73       18.11      3.98 o
   9  11   2       20.35       20.05      4.16 o
  10  11   2        3.57        2.92      3.61 o
  11  11   2        0.03        1.53      3.52 o
  12  11   2       12.41       10.27      4.94 o
  13  11   2        9.00        7.24      5.10 o
 -10  12   2      141.11      162.42      7.31 o
  -9  12   2        4.04        9.41      3.69 o
  -8  12   2       80.88       98.13      6.73 o
  -7  12   2       13.14       12.90      3.72 o
  -6  12   2      382.46      372.39      8.91 o
  -5  12   2        1.50       -0.33      3.20 o
  -4  12   2       26.69       28.86      4.04 o
  -3  12   2        2.16        0.71      3.15 o
  -2  12   2       88.05      102.50      5.58 o
  -1  12   2        0.04       -3.03      3.03 o
   0  12   2      149.53      156.85      6.25 o
   1  12   2      103.00      118.09      5.73 o
   2  12   2        3.52        5.82      3.29 o
   3  12   2      278.72      311.41     16.23 o
   4  12   2        1.64        5.93      3.36 o
   5  12   2       57.17       59.77      5.39 o
   6  12   2       24.31       36.07      6.74 o
   7  12   2      108.03      109.98      9.66 o
   8  12   2        5.37        6.15      3.98 o
   9  12   2       12.53       13.25      5.02 o
 -27   1   3      192.24      221.20     18.29 o
 -26   1   3      497.36      520.41     11.71 o
 -25   1   3      250.53      266.39     10.77 o
 -24   1   3      609.31      680.52     10.79 o
 -23   1   3      850.17      919.46     12.49 o
 -22   1   3      284.68      271.14      6.87 o
 -21   1   3       36.47       34.21      2.88 o
 -20   1   3       57.20       60.99      3.21 o
 -19   1   3      694.96      666.54      7.48 o
 -18   1   3      271.24      256.51      4.34 o
 -17   1   3       49.14       30.00      2.21 o
 -16   1   3     1457.90     1173.69      9.45 o
 -15   1   3       50.57       63.48      1.93 o
 -14   1   3      956.31      909.04      7.12 o
 -13   1   3       12.08        7.54      0.88 o
 -12   1   3       81.58       90.86      1.49 o
 -11   1   3       72.31       51.96      1.12 o
 -10   1   3     1837.28     1857.33     10.90 o
  -9   1   3      248.86      272.21      2.54 o
  -8   1   3     9782.67    10877.14     59.59 o
  -7   1   3     2232.72     2387.44     16.21 o
  -6   1   3      489.13      506.98      3.73 o
  -5   1   3      107.34      108.88      1.28 o
  -4   1   3     2056.34     2209.19     13.12 o
  -3   1   3     1001.93     1026.03      7.94 o
  -2   1   3     1689.24     1611.80     11.39 o
  -1   1   3        5.09        9.51      0.53 o
   0   1   3    22093.67    22856.77    183.27 o
   1   1   3       30.13       25.89      0.71 o
   2   1   3        1.36        1.75      0.44 o
   3   1   3      281.76      298.60      2.28 o
   4   1   3     7233.37     7669.96     41.91 o
   5   1   3     1704.98     1733.48     11.53 o
   6   1   3      798.95      979.43      5.44 o
   7   1   3      565.10      558.24      3.34 o
   8   1   3     4662.26     4834.64     22.69 o
   9   1   3      145.93       96.69      1.39 o
  10   1   3      951.31      920.35      5.11 o
  11   1   3      217.99      199.97      2.33 o
  12   1   3     4687.89     4640.24     23.90 o
  13   1   3      632.31      633.45      5.14 o
  14   1   3      719.66      693.25      6.88 o
  15   1   3      583.23      579.01      6.91 o
  16   1   3      464.62      478.91      6.65 o
  17   1   3     1211.79     1219.31     14.77 o
  18   1   3      117.26      145.04      5.04 o
  19   1   3       27.33       41.84      4.84 o
  20   1   3      617.56      659.90     10.96 o
  21   1   3      486.36      524.64      9.70 o
  22   1   3        4.47        4.20      3.62 o
  23   1   3       41.41       46.44      5.33 o
  24   1   3       15.24       16.59      4.83 o
 -26   2   3        6.52        9.46      4.83 o
 -25   2   3       66.26       67.01      5.26 o
 -24   2   3      110.43      116.03     10.54 o
 -23   2   3      254.05      253.69      6.62 o
 -22   2   3       17.53       16.43      3.06 o
 -21   2   3       28.77       33.06      3.10 o
 -20   2   3       44.88       42.90      3.11 o
 -19   2   3      925.53      968.77      9.69 o
 -18   2   3       30.96       30.99      3.36 o
 -17   2   3       51.09       42.76      2.40 o
 -16   2   3       31.87       22.44      1.48 o
 -15   2   3     1075.66      986.13      7.51 o
 -14   2   3      225.56      221.09      3.02 o
 -13   2   3      450.65      452.19      4.38 o
 -12   2   3       33.04       31.23      1.17 o
 -11   2   3     2389.80     2418.26     14.04 o
 -10   2   3      128.46      136.18      1.81 o
  -9   2   3        3.08        2.14      0.67 o
  -8   2   3       10.27       14.98      0.76 o
  -7   2   3     2095.25     2118.76     13.06 o
  -6   2   3     1081.15     1108.60      8.66 o
  -5   2   3       38.50       56.77      1.04 o
  -4   2   3      231.35      224.11      2.04 o
  -3   2   3     9903.53    10758.04     60.39 o
  -2   2   3     6158.02     6617.14     39.02 o
  -1   2   3    14020.38    15571.79     91.04 o
   0   2   3     7481.61     8017.59     45.50 o
   1   2   3     9475.24     9703.60     49.53 o
   2   2   3     5058.64     5408.49     27.89 o
   3   2   3     3367.34     3786.60     19.20 o
   4   2   3       10.82        9.08      0.57 o
   5   2   3      114.36       68.30      1.10 o
   6   2   3     1388.28     1371.20      7.14 o
   7   2   3       81.31       62.42      1.01 o
   8   2   3      253.45      275.17      2.19 o
   9   2   3     1622.61     1634.62      8.24 o
  10   2   3      292.53      282.57      2.70 o
  11   2   3      217.28      210.57      2.54 o
  12   2   3      132.53      121.90      1.97 o
  13   2   3      202.64      188.29      2.62 o
  14   2   3      598.75      576.96      6.38 o
  15   2   3        0.44        1.97      1.56 o
  16   2   3       47.58       44.61      2.60 o
  17   2   3        8.62        5.28      2.43 o
  18   2   3      423.01      437.70      7.91 o
  19   2   3        9.69        5.80      3.10 o
  20   2   3       16.96       18.79      4.65 o
  21   2   3      104.90      106.04      5.23 o
  22   2   3      466.30      471.52      9.16 o
  23   2   3      150.02      165.77     14.02 o
  24   2   3       18.23       22.34      5.92 o
 -26   3   3       56.38       65.12      8.44 o
 -25   3   3       18.49       17.99      4.42 o
 -24   3   3       86.25       82.11      6.75 o
 -23   3   3        8.77       -1.29      3.70 o
 -22   3   3        7.60       -1.99      2.89 o
 -21   3   3       43.48       40.94      3.45 o
 -20   3   3      193.73      195.40      4.98 o
 -19   3   3        3.11        3.40      2.01 o
 -18   3   3       87.42       85.03      3.44 o
 -17   3   3      102.57      112.35      2.87 o
 -16   3   3      723.77      697.67      6.46 o
 -15   3   3      124.58      125.37      2.36 o
 -14   3   3      251.27      217.87      2.92 o
 -13   3   3       20.41       16.86      1.21 o
 -12   3   3     1287.51     1305.53      8.46 o
 -11   3   3        0.03        1.73      0.70 o
 -10   3   3       48.20       68.99      1.21 o
  -9   3   3       39.17       43.11      1.00 o
  -8   3   3      413.84      422.34      3.04 o
  -7   3   3      225.87      280.48      2.30 o
  -6   3   3       12.15        7.31      0.53 o
  -5   3   3      210.03      244.41      2.12 o
  -4   3   3     3259.17     3519.62     20.46 o
  -3   3   3       60.92       77.49      1.25 o
  -2   3   3      145.35      125.07      1.55 o
  -1   3   3      117.95       87.37      1.24 o
   0   3   3     1319.72     1323.45      7.33 o
   1   3   3      545.57      584.53      3.65 o
   2   3   3       28.06       21.44      0.81 o
   3   3   3        1.54       13.11      0.57 o
   4   3   3     1892.05     2213.31     11.09 o
   5   3   3      236.96      286.58      2.25 o
   6   3   3     1158.72     1156.47      6.75 o
   7   3   3     1074.08     1089.45      5.78 o
   8   3   3      187.61      218.06      1.92 o
   9   3   3       23.65       23.72      0.93 o
  10   3   3      196.71      181.24      2.18 o
  11   3   3      114.93      114.85      1.92 o
  12   3   3     1497.06     1429.35      9.89 o
  13   3   3      766.05      724.84      6.70 o
  14   3   3       71.97       83.20      2.65 o
  15   3   3      968.87      941.54      9.64 o
  16   3   3        3.32        4.57      1.90 o
  17   3   3        5.72        2.76      2.45 o
  18   3   3       61.80       63.20      4.90 o
  19   3   3        9.10        3.17      2.72 o
  20   3   3       58.52       55.73      4.28 o
  21   3   3        0.15       -0.79      3.24 o
  22   3   3      190.56      192.42      9.09 o
  23   3   3      306.46      315.92     19.46 o
  24   3   3      113.94      140.21     12.80 o
 -25   4   3      133.34      136.28      7.38 o
 -24   4   3       49.14       46.48      5.63 o
 -23   4   3       10.29        2.60      3.90 o
 -22   4   3        0.60        1.71      3.32 o
 -21   4   3      625.72      667.14     10.37 o
 -20   4   3       36.25       37.69      3.20 o
 -19   4   3      412.23      417.63      6.19 o
 -18   4   3      105.04      105.53      3.67 o
 -17   4   3      315.54      315.62      5.36 o
 -16   4   3       53.97       50.90      2.34 o
 -15   4   3      697.87      685.84      6.57 o
 -14   4   3     1234.06     1232.45     10.60 o
 -13   4   3     4296.32     4242.36     25.82 o
 -12   4   3      687.32      677.69      5.87 o
 -11   4   3     5140.85     5036.09     27.67 o
 -10   4   3     1659.61     1597.74      9.92 o
  -9   4   3      810.29      783.07      5.03 o
  -8   4   3      631.40      621.98      4.15 o
  -7   4   3      785.59      703.60      4.72 o
  -6   4   3      488.70      479.33      3.49 o
  -5   4   3     2067.91     2159.92     12.06 o
  -4   4   3      526.33      635.41      4.36 o
  -3   4   3     3637.36     3930.35     20.79 o
  -2   4   3       10.00        5.63      0.57 o
  -1   4   3     2432.28     2529.85     12.38 o
   0   4   3       97.44      135.38      1.44 o
   1   4   3      577.24      678.31      4.35 o
   2   4   3     5735.48     6121.89     31.03 o
   3   4   3      195.21      175.94      1.78 o
   4   4   3     1963.14     2091.53     10.92 o
   5   4   3        2.83        1.96      0.57 o
   6   4   3     1549.52     1674.36      9.39 o
   7   4   3      205.87      185.03      2.50 o
   8   4   3      298.62      306.22      2.64 o
   9   4   3       22.36       28.19      1.11 o
  10   4   3     1444.56     1427.25      9.12 o
  11   4   3       37.12       32.79      1.68 o
  12   4   3      117.78      138.43      2.73 o
  13   4   3        7.02        6.29      1.45 o
  14   4   3      139.58      135.27      3.32 o
  15   4   3       13.03       15.66      2.18 o
  16   4   3      121.76      110.42      3.67 o
  17   4   3       22.07       28.90      5.27 o
  18   4   3        0.33        1.40      2.64 o
  19   4   3       12.33        9.70      2.97 o
  20   4   3       98.19      105.41      6.52 o
  21   4   3        2.90       15.06      5.63 o
  22   4   3       37.03       36.69      6.60 o
  23   4   3       66.20       71.37      7.40 o
 -25   5   3       95.32       90.59      7.69 o
 -24   5   3       34.02       27.11      6.58 o
 -23   5   3       21.32       14.80      4.69 o
 -22   5   3        3.17       -2.44      4.07 o
 -21   5   3       18.24       16.51      3.35 o
 -20   5   3      445.14      451.71      7.29 o
 -19   5   3       62.20       56.22      5.35 o
 -18   5   3       19.92       23.39      2.66 o
 -17   5   3        0.05       -1.08      1.72 o
 -16   5   3      175.61      173.73      3.91 o
 -15   5   3        0.00       -0.79      1.66 o
 -14   5   3     2133.23     2092.00     16.79 o
 -13   5   3      186.70      179.37      3.15 o
 -12   5   3      463.21      462.26      4.82 o
 -11   5   3      193.76      180.44      2.72 o
 -10   5   3       70.06       64.38      1.88 o
  -9   5   3      233.36      239.00      3.10 o
  -8   5   3      368.26      362.76      3.50 o
  -7   5   3        0.85        0.88      0.68 o
  -6   5   3      671.29      720.30      5.31 o
  -5   5   3        0.02       -0.79      0.56 o
  -4   5   3        9.20        4.69      0.67 o
  -3   5   3       18.57       19.39      0.90 o
  -2   5   3      227.90      207.32      2.28 o
  -1   5   3      482.99      448.66      3.59 o
   0   5   3      588.76      602.47      3.96 o
   1   5   3      559.73      583.21      3.90 o
   2   5   3     1785.05     1824.47     10.35 o
   3   5   3        4.49        8.46      0.72 o
   4   5   3      159.73      155.35      1.94 o
   5   5   3        5.58        5.80      0.74 o
   6   5   3       27.26       25.27      1.08 o
   7   5   3       69.52       61.86      1.36 o
   8   5   3     1778.93     1719.24     10.55 o
   9   5   3      273.45      276.11      3.04 o
  10   5   3      202.09      172.36      2.67 o
  11   5   3      316.91      313.91      5.57 o
  12   5   3        9.92        7.83      1.38 o
  13   5   3        7.14        6.01      1.65 o
  14   5   3        0.16        0.17      1.87 o
  15   5   3     1210.54     1207.05     14.13 o
  16   5   3       32.72       36.45      2.76 o
  17   5   3        3.89       -0.61      2.90 o
  18   5   3      311.08      310.12     11.25 o
  19   5   3      235.82      254.42     10.25 o
  20   5   3       10.45        4.79      5.26 o
  21   5   3        3.01        1.16      5.31 o
  22   5   3       31.11       37.48      6.53 o
  23   5   3       76.17      110.92     13.34 o
 -24   6   3        0.35       -1.79      5.43 o
 -23   6   3        0.02        2.67      4.50 o
 -22   6   3       68.52       69.58      5.88 o
 -21   6   3      379.31      368.68     11.13 o
 -20   6   3       38.61       41.33      3.49 o
 -19   6   3        0.65       -0.51      2.50 o
 -18   6   3      595.49      613.55      9.20 o
 -17   6   3      260.54      260.83      4.53 o
 -16   6   3      362.97      352.35      5.41 o
 -15   6   3      152.38      132.71      3.51 o
 -14   6   3      760.20      777.27      8.42 o
 -13   6   3     1130.16     1112.11     10.56 o
 -12   6   3     1494.13     1451.98     11.42 o
 -11   6   3       45.08       44.72      2.29 o
 -10   6   3      761.25      796.48      7.20 o
  -9   6   3      995.33      973.38      7.79 o
  -8   6   3      768.36      777.92      6.56 o
  -7   6   3        6.00        4.24      1.23 o
  -6   6   3     1060.93     1055.22      7.42 o
  -5   6   3     2107.07     2096.82     12.19 o
  -4   6   3       13.33        9.18      0.88 o
  -3   6   3      325.02      355.65      3.23 o
  -2   6   3       39.91       37.90      1.21 o
  -1   6   3     3666.87     3578.04     18.89 o
   0   6   3      317.28      319.59      3.06 o
   1   6   3       61.39       75.53      1.59 o
   2   6   3      889.07      913.66      6.80 o
   3   6   3     3161.10     3101.46     18.09 o
   4   6   3      313.10      313.56      6.05 o
   5   6   3       49.34       43.34      1.47 o
   6   6   3      145.90      143.70      2.34 o
   7   6   3     2655.97     2551.61     17.42 o
   8   6   3      227.43      237.22      3.70 o
   9   6   3      111.93      101.68      2.66 o
  10   6   3      895.74      847.94      9.05 o
  11   6   3      218.52      200.69      3.89 o
  12   6   3     1305.97     1299.73     12.76 o
  13   6   3       96.06       83.49      3.72 o
  14   6   3       25.03       16.81      2.62 o
  15   6   3      490.57      488.18      7.98 o
  16   6   3     1016.74     1060.68     24.12 o
  17   6   3       32.66       28.87      4.22 o
  18   6   3       44.89       52.04     10.02 o
  19   6   3       11.99       17.08      5.52 o
  20   6   3      385.07      399.17     13.07 o
  21   6   3       18.75       22.43      6.10 o
  22   6   3       23.27       21.89      6.53 o
 -23   7   3       53.30       55.66      6.77 o
 -22   7   3        2.73       -2.22      4.44 o
 -21   7   3       26.47       19.17      4.77 o
 -20   7   3      115.37      124.33      6.69 o
 -19   7   3        2.08        4.03      2.94 o
 -18   7   3       14.72       12.24      2.83 o
 -17   7   3        0.92       -2.48      2.02 o
 -16   7   3       16.62       18.45      2.47 o
 -15   7   3      154.08      152.31      4.06 o
 -14   7   3        0.84       -2.18      1.85 o
 -13   7   3      599.45      585.54      7.48 o
 -12   7   3       97.80       98.38      3.53 o
 -11   7   3      329.51      313.47      4.63 o
 -10   7   3      248.21      218.58      3.80 o
  -9   7   3      168.65      145.47      2.94 o
  -8   7   3        2.74        1.17      1.16 o
  -7   7   3      445.73      417.02      4.81 o
  -6   7   3     1133.15     1058.06      8.80 o
  -5   7   3       35.24       39.91      1.83 o
  -4   7   3        8.07        5.76      1.15 o
  -3   7   3       77.73       76.00      1.95 o
  -2   7   3      874.87      906.06      7.09 o
  -1   7   3       56.96       64.56      1.96 o
   0   7   3      587.47      601.81      5.62 o
   1   7   3      100.15       99.35      2.33 o
   2   7   3      926.78      897.31      8.14 o
   3   7   3      143.89      158.43      3.09 o
   4   7   3      371.55      367.58      4.68 o
   5   7   3       30.09       28.99      1.75 o
   6   7   3       12.87        8.33      1.38 o
   7   7   3      159.77      175.56      3.35 o
   8   7   3       16.72       12.99      1.76 o
   9   7   3      378.99      352.60      5.14 o
  10   7   3      174.47      148.95      3.58 o
  11   7   3       15.25       18.03      2.48 o
  12   7   3        2.04       -0.69      2.08 o
  13   7   3       87.55       96.26      4.04 o
  14   7   3        5.74        3.23      2.44 o
  15   7   3      104.76      105.43      5.19 o
  16   7   3      101.72      102.98      6.47 o
  17   7   3       42.91       35.67      5.22 o
  18   7   3      116.82      113.52     10.50 o
  19   7   3        7.21        8.53      5.68 o
  20   7   3        0.61       15.14      7.59 o
 -21   8   3       32.75       33.94      5.80 o
 -20   8   3       73.29       79.72      8.60 o
 -19   8   3      112.40      118.54      6.60 o
 -18   8   3       15.59       20.22      3.41 o
 -17   8   3       10.87        8.20      2.99 o
 -16   8   3       86.05       87.13      3.72 o
 -15   8   3        1.46       -1.00      2.39 o
 -14   8   3      262.99      265.07      5.23 o
 -13   8   3      392.70      355.66      5.92 o
 -12   8   3       30.84       29.76      2.58 o
 -11   8   3      206.49      195.60      4.35 o
 -10   8   3      143.42      136.19      3.94 o
  -9   8   3      522.68      499.17      6.73 o
  -8   8   3        9.64        5.89      1.83 o
  -7   8   3      267.56      238.98      4.65 o
  -6   8   3      213.61      219.14      4.43 o
  -5   8   3      108.86      101.92      3.25 o
  -4   8   3      531.23      507.54      6.43 o
  -3   8   3      141.93      136.21      3.34 o
  -2   8   3      655.73      651.31      7.15 o
  -1   8   3      259.24      240.29      3.90 o
   0   8   3       58.94       58.92      3.14 o
   1   8   3       13.84       18.82      2.31 o
   2   8   3      894.77      921.14      8.64 o
   3   8   3      534.32      532.03      6.10 o
   4   8   3      524.36      527.10      6.06 o
   5   8   3      101.47      103.93      2.90 o
   6   8   3      172.57      165.76      3.44 o
   7   8   3      148.57      134.24      3.56 o
   8   8   3       13.08        8.58      1.90 o
   9   8   3       62.46       66.62      3.40 o
  10   8   3      357.20      347.54      6.54 o
  11   8   3       73.71       73.09      3.69 o
  12   8   3      182.50      172.82      4.87 o
  13   8   3       75.76       81.07      4.63 o
  14   8   3        1.06        0.93      3.22 o
  15   8   3       53.98       49.63      4.78 o
  16   8   3      149.34      148.56      7.62 o
  17   8   3        5.58        0.48      4.58 o
  18   8   3       20.45       23.14      5.44 o
  19   8   3      238.48      274.23     11.59 o
 -19   9   3        7.12        8.89      5.05 o
 -18   9   3       37.10       39.82      7.94 o
 -17   9   3        5.41        4.20      3.36 o
 -16   9   3      141.92      137.77      5.23 o
 -15   9   3        2.89       -0.98      2.38 o
 -14   9   3       64.36       69.12      3.53 o
 -13   9   3       60.62       51.27      3.43 o
 -12   9   3      131.61      131.42      4.72 o
 -11   9   3        3.26       -1.74      2.03 o
 -10   9   3       99.44       96.41      3.68 o
  -9   9   3        0.96        0.93      2.22 o
  -8   9   3       21.20       19.28      2.81 o
  -7   9   3        1.39       -0.69      1.75 o
  -6   9   3        4.68        3.41      1.76 o
  -5   9   3      126.47      128.89      3.58 o
  -4   9   3      128.77      125.57      4.30 o
  -3   9   3        2.39        1.21      1.61 o
  -2   9   3        5.42        2.65      1.64 o
  -1   9   3       18.83       15.71      1.99 o
   0   9   3       11.29       17.33      2.04 o
   1   9   3     1440.36     1435.50     13.57 o
   2   9   3       21.05       29.20      2.72 o
   3   9   3       37.76       38.20      2.48 o
   4   9   3       82.55       79.69      2.93 o
   5   9   3        7.38        5.31      2.24 o
   6   9   3       19.55       21.34      2.48 o
   7   9   3       21.56       23.03      2.44 o
   8   9   3       11.35       12.32      2.52 o
   9   9   3      273.47      253.78      9.24 o
  10   9   3       59.21       55.15      4.91 o
  11   9   3       60.72       50.43      4.56 o
  12   9   3      111.77      125.92      5.98 o
  13   9   3        0.21        2.98      3.44 o
  14   9   3        9.88        7.90      3.77 o
  15   9   3      317.30      316.85     11.02 o
  16   9   3      171.00      169.30     10.04 o
  17   9   3        4.80        5.59      5.14 o
 -17  10   3       21.68       20.70      5.18 o
 -16  10   3      179.28      194.31      8.59 o
 -15  10   3        5.08        4.31      3.42 o
 -14  10   3      218.16      219.39      5.46 o
 -13  10   3       20.29       24.53      3.09 o
 -12  10   3        2.14        4.88      2.57 o
 -11  10   3      123.03      137.36      6.15 o
 -10  10   3      219.75      226.95      5.24 o
  -9  10   3       69.77       79.48      3.78 o
  -8  10   3       53.42       63.35      3.52 o
  -7  10   3      207.30      199.93      4.60 o
  -6  10   3        0.05       -1.15      1.95 o
  -5  10   3      252.05      255.02      5.04 o
  -4  10   3       35.56       41.39      2.91 o
  -3  10   3      152.96      149.03      3.98 o
  -2  10   3      221.42      219.62      4.64 o
  -1  10   3        9.87       12.44      2.08 o
   0  10   3       58.22       63.94      3.25 o
   1  10   3      178.88      185.80      4.59 o
   2  10   3       38.89       44.67      3.40 o
   3  10   3       49.06       48.59      2.73 o
   4  10   3      103.70      114.53      5.36 o
   5  10   3      396.61      404.85      6.36 o
   6  10   3      204.49      193.98      6.66 o
   7  10   3       90.99       93.31      4.98 o
   8  10   3       51.34       40.33      4.03 o
   9  10   3      604.64      622.29     12.07 o
  10  10   3      415.36      430.77     10.07 o
  11  10   3        1.11        6.01      3.60 o
  12  10   3      117.80      144.09      6.62 o
  13  10   3      474.00      496.43     11.12 o
  14  10   3        4.76       11.19      4.04 o
  15  10   3       32.25       28.60      5.83 o
 -14  11   3        1.41        8.92      5.23 o
 -13  11   3       33.70       38.01      3.61 o
 -12  11   3        0.12        0.38      2.75 o
 -11  11   3       34.93       33.03      3.44 o
 -10  11   3        4.11        5.93      3.06 o
  -9  11   3        4.99        3.08      2.50 o
  -8  11   3       40.41       38.58      3.20 o
  -7  11   3       88.26       92.67      4.07 o
  -6  11   3       78.30       82.35      3.85 o
  -5  11   3       46.35       50.34      3.08 o
  -4  11   3        0.02       -1.15      2.01 o
  -3  11   3       24.34       15.46      2.59 o
  -2  11   3        7.41        4.60      2.32 o
  -1  11   3       10.28       16.63      2.59 o
   0  11   3      223.92      217.42      6.50 o
   1  11   3       16.01       10.47      3.17 o
   2  11   3        0.58       -0.01      2.74 o
   3  11   3       24.20       18.70      3.53 o
   4  11   3       46.31       48.80      4.15 o
   5  11   3       22.52       24.71      6.65 o
   6  11   3        0.96        2.82      3.46 o
   7  11   3       20.41       16.53      3.98 o
   8  11   3       50.84       50.09      4.87 o
   9  11   3      114.69      128.39      6.48 o
  10  11   3        1.68       -0.64      3.59 o
  11  11   3       35.43       37.53      4.91 o
  12  11   3       32.07       35.74      5.01 o
 -10  12   3       95.46      102.67      6.18 o
  -9  12   3       55.36       58.05      6.29 o
  -8  12   3      121.33      114.16      5.75 o
  -7  12   3       36.39       28.34      6.04 o
  -6  12   3        0.15        7.73      3.47 o
  -5  12   3       49.66       46.70      4.45 o
  -4  12   3      156.34      162.83      6.33 o
  -3  12   3       73.54       73.49      5.99 o
  -2  12   3       55.64       63.89      4.88 o
  -1  12   3        0.97       -2.72      3.00 o
   0  12   3       12.65       12.60      3.51 o
   1  12   3        2.35        6.98      3.24 o
   2  12   3        0.13       -0.82      3.04 o
   3  12   3        0.24        2.06      3.16 o
   4  12   3       11.62        8.02      3.67 o
   5  12   3       52.90       56.06      5.09 o
   6  12   3        4.94       -2.98      3.68 o
   7  12   3       52.45       46.73      5.15 o
   8  12   3        3.33        8.95      5.80 o
 -27   0   4       68.85       78.98     12.53 o
 -26   0   4       11.18       17.72      5.89 o
 -25   0   4       53.06       51.57      6.63 o
 -24   0   4      737.45      828.37     17.62 o
 -23   0   4       12.19       21.36      5.01 o
 -22   0   4       96.25      102.98      6.39 o
 -21   0   4       86.36       79.11      5.64 o
 -20   0   4     1471.35     1482.03     19.59 o
 -19   0   4       76.50       63.29      4.18 o
 -18   0   4      328.33      282.73      5.59 o
 -17   0   4     1475.81     1386.76     14.51 o
 -16   0   4     2122.15     1969.58     18.76 o
 -15   0   4      998.09      898.71      8.65 o
 -14   0   4       58.33       40.45      2.44 o
 -13   0   4      173.15      193.66      3.34 o
 -12   0   4     8427.82     8061.49     60.78 o
 -11   0   4       60.86       48.50      2.78 o
 -10   0   4      129.68      140.14      2.67 o
  -9   0   4        5.21       27.91      1.45 o
  -8   0   4     4640.75     4580.90     33.14 o
  -7   0   4      834.89      837.70      7.16 o
  -6   0   4      775.40      884.28      7.52 o
  -5   0   4     1896.28     1994.28     15.20 o
  -4   0   4     6581.29     6987.19     66.97 o
  -3   0   4     4233.51     4750.90     42.12 o
  -2   0   4      797.67      992.66      9.46 o
  -1   0   4     4390.48     4802.17     38.96 o
   0   0   4     4725.77     4390.90     35.25 o
   1   0   4    21019.83    22542.93    194.47 o
   2   0   4     3883.74     4150.14     36.37 o
   3   0   4     7401.66     7817.51     65.61 o
   4   0   4     4908.94     4950.32     46.33 o
   5   0   4    10321.40    10665.54     87.69 o
   6   0   4      819.85      911.41      6.52 o
   7   0   4       52.76       45.94      1.67 o
   8   0   4     2776.33     2713.73     20.40 o
   9   0   4      873.70      930.69      7.93 o
  10   0   4     1056.28     1041.53     11.95 o
  11   0   4      640.47      638.38      6.82 o
  12   0   4     1332.90     1303.94     11.06 o
  13   0   4     2152.00     2071.44     17.42 o
  14   0   4      378.06      343.82      6.44 o
  15   0   4        0.62        2.13      2.01 o
  16   0   4      166.31      148.87      9.31 o
  17   0   4      190.14      168.42      7.38 o
  18   0   4       35.85       27.97      4.89 o
  19   0   4      204.75      202.18      8.50 o
  20   0   4        6.17        4.55      5.46 o
  21   0   4       94.70      116.13     14.33 o
  22   0   4       49.50       49.34     11.27 o
  23   0   4       53.38       54.51      9.06 o
  24   0   4       83.78       83.78      9.90 o
 -27   1   4       13.48       10.95      6.89 o
 -26   1   4        2.41        1.04      4.15 o
 -25   1   4      454.43      492.52     10.46 o
 -24   1   4       64.86       74.55      4.90 o
 -23   1   4        1.68        3.71      3.01 o
 -22   1   4       95.33       96.78      3.95 o
 -21   1   4       40.20       29.82      2.66 o
 -20   1   4       60.35       61.37      2.95 o
 -19   1   4      259.68      247.71      4.42 o
 -18   1   4      125.27      116.42      3.01 o
 -17   1   4      146.99      131.00      2.81 o
 -16   1   4       10.98        8.30      1.35 o
 -15   1   4        0.46        4.46      1.14 o
 -14   1   4        0.18       -0.24      0.96 o
 -13   1   4      339.85      316.81      3.14 o
 -12   1   4      393.80      378.89      3.38 o
 -11   1   4      454.62      411.32      3.28 o
 -10   1   4      187.46      211.60      2.17 o
  -9   1   4     1184.16     1233.10      7.20 o
  -8   1   4      725.36      794.95      4.94 o
  -7   1   4     3260.63     3453.79     19.32 o
  -6   1   4      283.62      303.31      2.55 o
  -5   1   4       24.65       29.25      0.67 o
  -4   1   4      459.12      543.90      4.19 o
  -3   1   4     2655.49     2773.59     18.23 o
  -2   1   4       46.22       63.56      1.19 o
  -1   1   4     2910.37     3124.70     19.66 o
   0   1   4      282.34      306.05      2.34 o
   1   1   4      371.64      353.48      2.85 o
   2   1   4      102.97       98.97      1.43 o
   3   1   4      200.21      205.16      1.99 o
   4   1   4        2.18        6.85      0.56 o
   5   1   4      243.67      309.57      2.52 o
   6   1   4     1060.04     1033.50      5.53 o
   7   1   4     1599.05     1614.70      8.40 o
   8   1   4       17.52       19.87      0.74 o
   9   1   4      210.10      194.20      1.87 o
  10   1   4     1027.99      971.23      5.94 o
  11   1   4      720.06      659.37      4.74 o
  12   1   4       12.97       11.66      0.98 o
  13   1   4      329.64      332.66      3.66 o
  14   1   4      706.84      666.82      6.42 o
  15   1   4       92.26       95.44      3.06 o
  16   1   4       96.59       89.95      3.52 o
  17   1   4        3.63        4.58      2.43 o
  18   1   4       69.67       73.55      4.76 o
  19   1   4        2.72        2.52      3.06 o
  20   1   4      178.72      196.61      6.04 o
  21   1   4       16.62       14.56      3.67 o
  22   1   4        6.77       11.53      4.28 o
  23   1   4       39.71       45.29      5.06 o
  24   1   4      161.25      158.51     11.63 o
 -27   2   4      192.54      196.22      9.48 o
 -26   2   4        1.45        4.22      4.15 o
 -25   2   4       20.87       26.70      4.08 o
 -24   2   4      722.75      796.19     11.84 o
 -23   2   4      307.36      325.70      6.25 o
 -22   2   4       28.87       25.07      2.95 o
 -21   2   4      343.23      337.63      6.28 o
 -20   2   4       22.36       26.21      3.16 o
 -19   2   4      115.69      119.61      3.20 o
 -18   2   4       26.42       36.96      2.14 o
 -17   2   4      555.49      518.65      5.96 o
 -16   2   4       96.88      100.29      2.41 o
 -15   2   4      340.12      337.52      3.95 o
 -14   2   4      295.83      293.29      3.69 o
 -13   2   4      232.99      233.62      3.21 o
 -12   2   4      418.44      403.52      3.73 o
 -11   2   4     1788.69     1731.81     11.40 o
 -10   2   4        0.45        0.11      0.60 o
  -9   2   4      164.12      171.57      1.86 o
  -8   2   4     4562.20     4955.24     25.08 o
  -7   2   4      503.97      469.08      3.25 o
  -6   2   4     3637.31     3965.75     22.01 o
  -5   2   4      282.15      248.47      2.33 o
  -4   2   4     3184.94     3367.41     18.87 o
  -3   2   4        1.53        2.36      0.49 o
  -2   2   4     2411.60     2774.43     15.69 o
  -1   2   4     1472.67     1461.96      7.96 o
   0   2   4     4001.37     4214.14     22.81 o
   1   2   4      344.75      429.42      3.43 o
   2   2   4     1284.73     1333.09      8.35 o
   3   2   4      240.27      213.97      1.90 o
   4   2   4        4.36        1.07      0.39 o
   5   2   4      168.28      165.83      1.67 o
   6   2   4      715.90      698.33      4.25 o
   7   2   4      199.12      152.58      1.63 o
   8   2   4      767.77      744.54      5.01 o
   9   2   4      536.93      511.25      3.70 o
  10   2   4       98.38       92.72      1.52 o
  11   2   4      705.40      719.31      4.96 o
  12   2   4      285.93      274.65      5.48 o
  13   2   4      569.71      539.41      5.93 o
  14   2   4      101.25       96.32      2.79 o
  15   2   4      281.92      296.39      5.14 o
  16   2   4       43.78       39.32      2.82 o
  17   2   4      260.70      262.95      5.43 o
  18   2   4      188.19      191.29      6.62 o
  19   2   4      329.55      331.43      7.40 o
  20   2   4       23.16       21.60      3.71 o
  21   2   4       46.97       43.82      4.95 o
  22   2   4        0.02        3.81      4.66 o
  23   2   4      165.04      182.34     11.54 o
  24   2   4       41.40       60.75     11.00 o
 -26   3   4       59.23       68.96      9.18 o
 -25   3   4        5.02        5.26      4.05 o
 -24   3   4      101.07      103.38      5.32 o
 -23   3   4      119.67      112.05      4.90 o
 -22   3   4      263.96      267.43      6.01 o
 -21   3   4       32.94       35.68      3.27 o
 -20   3   4        3.52        4.20      2.45 o
 -19   3   4      499.49      474.22      6.07 o
 -18   3   4        8.24       10.39      1.82 o
 -17   3   4       20.23       14.47      1.78 o
 -16   3   4       26.78       22.89      1.81 o
 -15   3   4       48.96       57.84      2.09 o
 -14   3   4      282.07      259.77      3.60 o
 -13   3   4     1025.97      974.14      7.93 o
 -12   3   4       48.61       43.33      1.62 o
 -11   3   4      241.84      232.17      2.96 o
 -10   3   4      570.32      624.92      4.50 o
  -9   3   4      860.90      898.66      5.82 o
  -8   3   4      677.11      650.95      4.63 o
  -7   3   4     1414.93     1476.49      8.49 o
  -6   3   4        0.41        2.20      0.50 o
  -5   3   4     2821.09     3127.68     17.42 o
  -4   3   4      775.23      901.72      5.22 o
  -3   3   4        8.43       19.29      0.79 o
  -2   3   4      446.09      446.14      2.92 o
  -1   3   4      638.33      637.28      4.24 o
   0   3   4       49.98       74.96      1.04 o
   1   3   4      966.05     1092.15      6.58 o
   2   3   4        8.10        5.38      0.45 o
   3   3   4      825.43      739.48      4.44 o
   4   3   4      303.72      294.14      2.44 o
   5   3   4        5.39        3.92      0.53 o
   6   3   4      200.67      172.92      1.87 o
   7   3   4      669.77      639.57      4.30 o
   8   3   4      785.54      808.79      5.33 o
   9   3   4      388.46      378.96      3.21 o
  10   3   4      405.02      415.09      3.44 o
  11   3   4       68.40       49.11      1.45 o
  12   3   4     1747.53     1710.50     11.45 o
  13   3   4        3.41        4.14      1.21 o
  14   3   4      312.14      304.03      5.06 o
  15   3   4       15.76       13.27      2.21 o
  16   3   4      393.50      378.86      6.43 o
  17   3   4       71.41       83.35      3.70 o
  18   3   4        2.72       -0.52      2.56 o
  19   3   4      105.57      105.70      7.39 o
  20   3   4      416.50      439.51     15.28 o
  21   3   4        0.56        4.04      4.08 o
  22   3   4       23.12       31.88      6.28 o
  23   3   4        1.25        4.29      5.46 o
 -26   4   4        8.05        6.46      5.89 o
 -25   4   4      221.16      229.48      7.82 o
 -24   4   4        4.51        2.02      3.92 o
 -23   4   4        9.87        6.60      3.38 o
 -22   4   4       14.87        9.70      3.13 o
 -21   4   4        0.07        0.75      2.71 o
 -20   4   4        8.96        4.48      2.45 o
 -19   4   4       85.23       84.38      4.53 o
 -18   4   4      665.12      705.38      8.55 o
 -17   4   4       15.53       19.23      2.09 o
 -16   4   4        9.23        8.22      1.76 o
 -15   4   4      328.66      305.46      4.44 o
 -14   4   4     1786.55     1726.11     13.37 o
 -13   4   4       13.60       14.02      1.28 o
 -12   4   4        2.40        1.88      1.18 o
 -11   4   4     1930.34     1901.72     13.14 o
 -10   4   4     2132.89     2124.63     13.14 o
  -9   4   4      349.65      336.28      2.95 o
  -8   4   4       19.48       21.86      0.83 o
  -7   4   4      176.08      150.67      1.83 o
  -6   4   4     2346.14     2367.40     12.67 o
  -5   4   4      500.61      491.71      3.55 o
  -4   4   4      720.15      872.79      5.42 o
  -3   4   4     2468.50     2681.79     13.78 o
  -2   4   4     1206.32     1220.06      6.36 o
  -1   4   4     7881.08     8545.83     38.84 o
   0   4   4     2044.10     2537.95     12.82 o
   1   4   4     1151.84     1329.42      7.31 o
   2   4   4     2721.49     2923.88     14.62 o
   3   4   4     1865.42     1994.57     11.40 o
   4   4   4      846.89      930.02      5.70 o
   5   4   4      254.54      312.17      2.68 o
   6   4   4      860.56      855.28      5.24 o
   7   4   4     2547.81     2628.66     13.69 o
   8   4   4      178.01      152.00      2.18 o
   9   4   4        5.01        5.84      0.90 o
  10   4   4      234.79      263.57      3.03 o
  11   4   4       94.07      111.29      2.36 o
  12   4   4       59.01       54.18      2.51 o
  13   4   4       87.20       82.76      2.64 o
  14   4   4        4.42        2.04      1.63 o
  15   4   4      366.98      363.83      7.41 o
  16   4   4        1.36       -3.13      2.38 o
  17   4   4      244.03      243.23      7.89 o
  18   4   4       70.91       75.92      4.91 o
  19   4   4      192.19      190.84      6.51 o
  20   4   4        0.17       -3.16      4.68 o
  21   4   4      175.34      179.77     14.75 o
  22   4   4       14.92       22.36      6.19 o
  23   4   4       86.50       90.35     21.20 o
 -25   5   4      179.45      186.71      9.23 o
 -24   5   4       24.54       15.13      4.47 o
 -23   5   4      141.97      139.23      7.29 o
 -22   5   4       51.54       51.06      4.03 o
 -21   5   4      206.55      203.77      5.29 o
 -20   5   4       35.64       30.21      3.30 o
 -19   5   4        5.05        9.10      2.70 o
 -18   5   4       18.19       13.92      2.63 o
 -17   5   4       26.79       25.10      2.66 o
 -16   5   4      247.28      229.33      5.00 o
 -15   5   4       36.04       30.32      2.91 o
 -14   5   4        4.05        6.11      1.37 o
 -13   5   4      484.26      477.11      5.14 o
 -12   5   4        0.14        0.68      1.06 o
 -11   5   4      406.40      388.49      4.02 o
 -10   5   4      113.65      116.81      2.71 o
  -9   5   4       72.41       83.94      1.85 o
  -8   5   4        0.26       -0.04      0.78 o
  -7   5   4      296.27      277.04      3.04 o
  -6   5   4      192.77      193.01      2.16 o
  -5   5   4      672.05      658.08      4.62 o
  -4   5   4        3.81        2.65      0.62 o
  -3   5   4      100.81       90.69      1.50 o
  -2   5   4        2.28        3.63      0.64 o
  -1   5   4        6.06        6.17      0.85 o
   0   5   4      575.87      579.94      3.94 o
   1   5   4     1159.95     1164.91      6.97 o
   2   5   4      301.16      333.14      2.73 o
   3   5   4      299.96      302.35      2.76 o
   4   5   4      349.23      357.21      2.93 o
   5   5   4       55.39       44.35      1.46 o
   6   5   4      129.95      128.90      2.01 o
   7   5   4       58.15       37.72      1.46 o
   8   5   4       10.52        9.42      1.04 o
   9   5   4      651.13      608.28      5.60 o
  10   5   4      295.44      282.21      3.73 o
  11   5   4       46.80       52.12      3.22 o
  12   5   4        2.80        0.93      1.49 o
  13   5   4       43.90       47.07      4.21 o
  14   5   4     1865.43     1873.60     19.41 o
  15   5   4        1.94        4.46      2.59 o
  16   5   4       17.99       19.60      3.16 o
  17   5   4      212.25      184.12      5.74 o
  18   5   4      165.02      162.88      8.65 o
  19   5   4       86.33       96.54      8.74 o
  20   5   4        0.07       -1.38      5.24 o
  21   5   4        9.55        9.35      5.73 o
  22   5   4      540.82      573.35     31.43 o
 -24   6   4        4.27       -3.31      5.30 o
 -23   6   4       63.11       63.17      7.13 o
 -22   6   4        1.41        1.37      3.45 o
 -21   6   4        1.16        7.56      3.38 o
 -20   6   4       95.01       99.41      6.33 o
 -19   6   4        5.06        2.42      2.48 o
 -18   6   4       32.79       27.40      2.88 o
 -17   6   4       16.54       15.08      2.48 o
 -16   6   4      192.75      185.03      4.49 o
 -15   6   4       10.05       12.50      2.20 o
 -14   6   4       95.86      102.71      3.24 o
 -13   6   4       46.37       60.44      2.42 o
 -12   6   4       71.39       80.77      2.43 o
 -11   6   4       93.95       97.72      2.29 o
 -10   6   4       99.25       91.77      2.59 o
  -9   6   4        1.00       -0.70      0.93 o
  -8   6   4       91.61       89.74      2.12 o
  -7   6   4      218.65      202.81      2.91 o
  -6   6   4       11.20       14.13      1.11 o
  -5   6   4        0.01       -0.66      0.80 o
  -4   6   4       41.79       50.71      1.50 o
  -3   6   4      146.44      142.02      2.61 o
  -2   6   4      132.16      124.50      2.02 o
  -1   6   4       43.33       49.41      1.49 o
   0   6   4      804.30      849.70      6.06 o
   1   6   4       13.11       27.59      1.52 o
   2   6   4      372.11      363.44      3.78 o
   3   6   4      143.70      160.46      2.43 o
   4   6   4       13.70       12.96      1.03 o
   5   6   4        7.53       10.44      1.02 o
   6   6   4      119.63      106.58      2.15 o
   7   6   4        0.08       -0.24      1.01 o
   8   6   4       17.38       14.90      1.53 o
   9   6   4      105.42       83.00      2.55 o
  10   6   4       12.94       13.00      1.69 o
  11   6   4        0.14       -0.26      1.50 o
  12   6   4       56.30       40.85      3.25 o
  13   6   4       58.02       48.06      3.29 o
  14   6   4       16.97       12.71      2.92 o
  15   6   4        0.07        1.11      2.48 o
  16   6   4        3.37       -1.44      2.79 o
  17   6   4       51.90       49.34      4.41 o
  18   6   4       15.81       17.05      6.36 o
  19   6   4        0.83        1.84      5.24 o
  20   6   4       83.65       96.37      9.42 o
  21   6   4       23.22       15.14      6.40 o
 -23   7   4      142.75      151.75     14.89 o
 -22   7   4       24.71       25.55      5.83 o
 -21   7   4      123.66      122.46      8.73 o
 -20   7   4       51.57       44.02      4.26 o
 -19   7   4        7.47        3.28      3.25 o
 -18   7   4      273.83      262.82      6.23 o
 -17   7   4      227.37      211.82      5.51 o
 -16   7   4      110.27      104.26      3.96 o
 -15   7   4        6.86        0.97      2.11 o
 -14   7   4       53.24       54.54      2.71 o
 -13   7   4     2167.33     2176.09     18.96 o
 -12   7   4       13.52       14.50      1.86 o
 -11   7   4       23.53       22.24      1.94 o
 -10   7   4      202.52      191.33      3.64 o
  -9   7   4      109.99      118.30      2.70 o
  -8   7   4      157.69      155.65      3.82 o
  -7   7   4       62.33       55.19      2.02 o
  -6   7   4       82.71       88.17      2.78 o
  -5   7   4      167.08      177.11      3.02 o
  -4   7   4       61.43       67.65      2.17 o
  -3   7   4       32.31       21.45      1.38 o
  -2   7   4        9.79        9.59      1.32 o
  -1   7   4      415.41      410.76      5.47 o
   0   7   4      923.08      957.50      8.50 o
   1   7   4     1944.48     1926.32     14.60 o
   2   7   4     3051.86     3095.00     22.81 o
   3   7   4       17.19       23.29      1.66 o
   4   7   4       53.95       49.87      2.78 o
   5   7   4     1146.59     1141.93     10.28 o
   6   7   4      269.77      291.19      4.67 o
   7   7   4       48.86       38.18      2.44 o
   8   7   4       10.66        6.39      1.72 o
   9   7   4     1393.91     1331.63     12.67 o
  10   7   4       62.99       58.20      2.95 o
  11   7   4      194.39      190.25      4.41 o
  12   7   4       21.70       16.70      2.66 o
  13   7   4      132.12      122.33      4.60 o
  14   7   4      561.24      578.45     14.59 o
  15   7   4       55.15       57.07      4.13 o
  16   7   4      172.78      154.09      5.87 o
  17   7   4       48.68       42.73      5.39 o
  18   7   4      584.48      648.50     17.00 o
  19   7   4       89.20      125.48     24.14 o
  20   7   4       50.86       49.04      7.34 o
 -21   8   4        8.25       12.78      6.35 o
 -20   8   4        0.29        3.57      3.52 o
 -19   8   4       89.71       93.44      5.36 o
 -18   8   4      278.00      275.19      7.02 o
 -17   8   4        2.94       -0.85      3.00 o
 -16   8   4        0.73       -1.49      2.75 o
 -15   8   4       26.87       26.34      3.13 o
 -14   8   4      246.90      243.50      4.93 o
 -13   8   4        3.11        1.05      1.95 o
 -12   8   4        2.41        1.75      1.82 o
 -11   8   4        6.53        4.80      1.89 o
 -10   8   4      183.23      191.07      4.17 o
  -9   8   4        0.34       -0.47      1.55 o
  -8   8   4      223.68      205.01      3.99 o
  -7   8   4       89.75       89.50      3.10 o
  -6   8   4      151.39      155.55      3.62 o
  -5   8   4        0.05       -2.05      1.42 o
  -4   8   4      244.84      241.15      4.70 o
  -3   8   4        1.43        1.41      1.43 o
  -2   8   4      149.59      154.81      3.56 o
  -1   8   4      477.02      472.33      6.38 o
   0   8   4       86.15       88.28      2.92 o
   1   8   4      159.64      163.89      3.69 o
   2   8   4       29.65       31.84      2.17 o
   3   8   4      117.34      116.26      3.12 o
   4   8   4       82.89       78.71      3.28 o
   5   8   4      149.47      139.77      3.55 o
   6   8   4       23.08       26.38      2.15 o
   7   8   4      417.58      405.26      7.13 o
   8   8   4       50.28       44.09      2.63 o
   9   8   4        8.92        5.44      1.96 o
  10   8   4       10.88        8.25      2.24 o
  11   8   4      324.96      320.44      6.52 o
  12   8   4        5.65        4.10      2.54 o
  13   8   4      129.41      139.67      5.08 o
  14   8   4       62.02       64.94      5.67 o
  15   8   4       23.05       34.66      6.00 o
  16   8   4       12.18       17.65      4.76 o
  17   8   4       24.79       30.55      6.50 o
  18   8   4       15.88       15.42      7.35 o
 -19   9   4      135.13      131.01      6.47 o
 -18   9   4       16.37       10.10      3.67 o
 -17   9   4        0.69        1.78      3.26 o
 -16   9   4       19.12       18.48      3.45 o
 -15   9   4       66.10       71.71      4.49 o
 -14   9   4       34.14       20.34      3.32 o
 -13   9   4      149.11      149.33      4.47 o
 -12   9   4        2.63        2.54      2.12 o
 -11   9   4       82.07       87.75      3.52 o
 -10   9   4      113.89      103.51      3.75 o
  -9   9   4       44.69       34.54      2.73 o
  -8   9   4       43.07       47.37      2.84 o
  -7   9   4        8.43        6.84      1.98 o
  -6   9   4      196.70      182.17      4.35 o
  -5   9   4      410.27      382.01      6.38 o
  -4   9   4       97.25       96.85      3.62 o
  -3   9   4        0.03       -1.68      1.67 o
  -2   9   4       10.60       10.21      1.96 o
  -1   9   4      652.76      622.01      8.15 o
   0   9   4       89.75       85.82      4.26 o
   1   9   4        0.85        2.01      1.64 o
   2   9   4      164.04      156.13      3.88 o
   3   9   4        5.40        2.51      1.77 o
   4   9   4        0.35       -0.92      1.60 o
   5   9   4       71.52       73.35      3.11 o
   6   9   4        1.53        1.62      1.85 o
   7   9   4       85.58       93.67      3.48 o
   8   9   4      325.51      341.20      5.80 o
   9   9   4       95.00       92.11      4.24 o
  10   9   4        4.19        0.52      2.51 o
  11   9   4      143.44      144.86      5.20 o
  12   9   4       48.50       49.62      4.63 o
  13   9   4      141.83      138.54      6.37 o
  14   9   4       42.90       45.44      6.25 o
  15   9   4      282.51      278.03      8.46 o
  16   9   4       17.40       11.65      4.55 o
 -17  10   4       17.58       15.58      4.82 o
 -16  10   4       21.11       16.83      3.99 o
 -15  10   4        0.08        1.46      3.41 o
 -14  10   4       14.14       10.99      3.48 o
 -13  10   4       15.53       18.45      3.57 o
 -12  10   4      287.57      287.16      6.27 o
 -11  10   4       24.33       27.68      3.08 o
 -10  10   4      276.38      267.08      5.97 o
  -9  10   4       69.50       69.40      4.42 o
  -8  10   4       39.87       48.63      3.22 o
  -7  10   4      231.79      229.38      5.16 o
  -6  10   4      136.28      134.56      4.25 o
  -5  10   4       19.43       18.37      2.47 o
  -4  10   4      395.39      425.01      6.89 o
  -3  10   4        3.86        7.28      2.14 o
  -2  10   4      290.11      289.01      5.63 o
  -1  10   4        1.33        0.96      1.96 o
   0  10   4      380.85      396.79      8.10 o
   1  10   4       15.54       15.27      2.44 o
   2  10   4       25.74       20.74      2.60 o
   3  10   4       69.40       78.57      3.22 o
   4  10   4       54.21       60.80      3.12 o
   5  10   4       65.59       72.37      3.36 o
   6  10   4      262.01      265.44      6.12 o
   7  10   4       85.38       87.65      5.81 o
   8  10   4       40.05       50.27      3.88 o
   9  10   4      206.45      225.17      7.33 o
  10  10   4       27.61       27.56      5.44 o
  11  10   4      125.72      133.41      8.51 o
  12  10   4        0.59       -0.63      3.61 o
  13  10   4       15.61       23.51      4.50 o
  14  10   4       26.09       17.74      4.58 o
 -14  11   4       19.59       15.91      4.82 o
 -13  11   4       13.42        5.51      3.99 o
 -12  11   4       45.38       47.07      4.50 o
 -11  11   4       28.56       21.56      3.76 o
 -10  11   4        2.97        2.27      2.72 o
  -9  11   4       16.00        6.61      2.85 o
  -8  11   4        4.24        5.57      2.59 o
  -7  11   4      162.10      157.48      4.93 o
  -6  11   4        0.05        4.04      2.55 o
  -5  11   4        0.14        2.87      2.45 o
  -4  11   4       66.49       72.68      4.06 o
  -3  11   4      145.44      148.52      4.86 o
  -2  11   4        3.97        0.83      2.45 o
  -1  11   4        5.21        3.67      2.29 o
   0  11   4       35.62       34.48      2.99 o
   1  11   4       23.35       18.27      2.92 o
   2  11   4        5.30        6.08      2.20 o
   3  11   4       45.30       44.04      3.34 o
   4  11   4        8.81        9.54      3.31 o
   5  11   4       25.13       29.21      6.16 o
   6  11   4        1.77       -0.38      3.22 o
   7  11   4      167.04      167.58      6.85 o
   8  11   4       57.25       55.06      5.05 o
   9  11   4        5.31        6.01      3.75 o
  10  11   4       53.25       50.26      5.12 o
  11  11   4      113.52      106.52     12.94 o
 -10  12   4       11.16       10.84      6.91 o
  -9  12   4        0.68        3.73      6.38 o
  -8  12   4      226.18      257.42     21.72 o
  -7  12   4      184.46      192.16      7.21 o
  -6  12   4       34.39       32.28      4.48 o
  -5  12   4       78.68       76.41      5.59 o
  -4  12   4      464.96      494.68     10.53 o
  -3  12   4       72.81       72.19      4.85 o
  -2  12   4        0.87        3.37      3.23 o
  -1  12   4       13.55       16.30      3.79 o
   0  12   4      509.19      526.73     10.31 o
   1  12   4       56.81       72.07      4.93 o
   2  12   4        0.44        1.07      3.37 o
   3  12   4      118.94      110.03      6.03 o
   4  12   4        2.79        8.05      3.61 o
   5  12   4      219.34      235.42      8.24 o
   6  12   4        0.00       -2.10      6.05 o
   7  12   4        9.84        4.62      4.81 o
 -27   1   5       18.95       19.71      5.46 o
 -26   1   5        9.23        9.60      3.95 o
 -25   1   5      103.34      128.36      5.67 o
 -24   1   5     1882.19     2035.34     20.17 o
 -23   1   5       57.12       66.10      3.74 o
 -22   1   5       14.33       13.42      2.73 o
 -21   1   5      211.32      223.57      4.89 o
 -20   1   5      633.86      643.92      9.32 o
 -19   1   5       29.26       19.60      2.04 o
 -18   1   5      482.40      443.26      5.50 o
 -17   1   5      125.64      157.85      3.20 o
 -16   1   5     1505.67     1307.92     10.73 o
 -15   1   5       45.73       65.86      1.99 o
 -14   1   5       17.19       24.51      1.61 o
 -13   1   5        4.63        5.27      0.97 o
 -12   1   5     1392.00     1317.12      8.84 o
 -11   1   5      512.76      513.93      3.97 o
 -10   1   5        2.46       12.10      0.73 o
  -9   1   5       51.69       54.32      1.02 o
  -8   1   5        9.83        5.69      0.55 o
  -7   1   5     1825.35     2077.72     11.15 o
  -6   1   5     1901.12     2103.49     12.99 o
  -5   1   5       57.17       56.28      1.10 o
  -4   1   5     1935.65     2142.14     12.61 o
  -3   1   5     4247.87     4727.67     25.79 o
  -2   1   5     2535.50     2514.88     14.30 o
  -1   1   5       57.58       62.01      1.12 o
   0   1   5      283.79      329.58      2.61 o
   1   1   5     1692.66     1797.74     12.31 o
   2   1   5     1228.21     1263.63      8.53 o
   3   1   5     1001.43      924.95      5.75 o
   4   1   5     2681.77     3050.37     16.68 o
   5   1   5       94.66      103.69      1.47 o
   6   1   5       50.60       28.43      0.92 o
   7   1   5     3174.90     3274.39     16.36 o
   8   1   5      127.34      125.01      1.73 o
   9   1   5      106.70       86.42      1.80 o
  10   1   5      838.46      862.81      5.93 o
  11   1   5     1135.21     1084.61      6.94 o
  12   1   5     4778.43     4607.39     24.52 o
  13   1   5      331.08      317.72      3.62 o
  14   1   5       36.53       36.64      1.98 o
  15   1   5     2106.89     2062.08     18.76 o
  16   1   5      177.11      186.06      4.39 o
  17   1   5       15.59       15.68      2.49 o
  18   1   5       59.14       60.64      4.67 o
  19   1   5      275.84      280.44      7.99 o
  20   1   5      430.14      434.26     10.01 o
  21   1   5       10.07       19.19      5.26 o
  22   1   5       91.39      102.64      7.74 o
  23   1   5      400.47      440.98     13.04 o
 -27   2   5       42.29       36.63      7.25 o
 -26   2   5      102.07      101.84      5.61 o
 -25   2   5        3.02        0.61      3.21 o
 -24   2   5       65.53       60.01      4.91 o
 -23   2   5      180.47      182.23      5.36 o
 -22   2   5       13.69        9.97      2.89 o
 -21   2   5      308.84      322.32      6.22 o
 -20   2   5       15.95       14.26      2.32 o
 -19   2   5      120.83      122.18      3.60 o
 -18   2   5      203.91      196.73      3.69 o
 -17   2   5      120.43      144.14      3.00 o
 -16   2   5        0.11        1.19      1.12 o
 -15   2   5        7.54        4.56      1.11 o
 -14   2   5        6.91        1.70      1.04 o
 -13   2   5     5177.38     5024.45     31.11 o
 -12   2   5      197.08      208.18      2.85 o
 -11   2   5      187.75      180.10      2.27 o
 -10   2   5     1297.20     1277.17      7.65 o
  -9   2   5     3925.22     4073.24     21.56 o
  -8   2   5      739.31      787.26      4.72 o
  -7   2   5       42.64       62.61      0.97 o
  -6   2   5      276.63      310.22      2.61 o
  -5   2   5     3870.65     3944.10     22.89 o
  -4   2   5      752.19      876.24      6.28 o
  -3   2   5      722.44      862.33      8.61 o
  -2   2   5        9.74       14.91      1.08 o
  -1   2   5     2874.17     2988.00     16.64 o
   0   2   5      241.21      244.32      2.16 o
   1   2   5      184.34      249.77      2.34 o
   2   2   5      359.53      400.63      3.08 o
   3   2   5     4217.42     4323.94     22.07 o
   4   2   5      643.70      631.59      4.06 o
   5   2   5      139.49      169.43      1.78 o
   6   2   5      204.26      182.34      1.88 o
   7   2   5     1002.72      986.86      5.86 o
   8   2   5     2077.10     2018.91     10.82 o
   9   2   5      349.61      348.87      3.08 o
  10   2   5      375.79      336.64      3.35 o
  11   2   5      221.43      241.26      2.59 o
  12   2   5      339.36      350.08      3.71 o
  13   2   5       49.98       49.15      2.36 o
  14   2   5      127.87      118.26      5.17 o
  15   2   5        7.52        8.50      2.23 o
  16   2   5      392.86      377.50      7.31 o
  17   2   5        0.21       -1.92      2.42 o
  18   2   5       70.03       74.38      4.93 o
  19   2   5       58.12       56.59      5.10 o
  20   2   5      290.83      299.72      8.54 o
  21   2   5        0.03        5.18      3.99 o
  22   2   5      133.32      132.24     10.67 o
  23   2   5       46.00       41.13      6.46 o
 -26   3   5      267.45      267.30      8.83 o
 -25   3   5       42.47       34.50      4.11 o
 -24   3   5       21.34       22.98      3.98 o
 -23   3   5      213.52      219.54      7.74 o
 -22   3   5       85.75       85.43      4.59 o
 -21   3   5       37.50       36.49      3.02 o
 -20   3   5       16.28       17.68      2.55 o
 -19   3   5      156.85      138.81      3.47 o
 -18   3   5      439.92      435.85      5.54 o
 -17   3   5       23.16       17.37      1.82 o
 -16   3   5      487.00      421.40      5.20 o
 -15   3   5        0.46       -0.11      1.14 o
 -14   3   5       46.25       53.90      1.91 o
 -13   3   5       82.81       74.46      2.07 o
 -12   3   5      142.49      149.87      2.77 o
 -11   3   5       67.80       69.23      2.17 o
 -10   3   5     1624.82     1542.35     10.28 o
  -9   3   5       36.40       23.13      0.95 o
  -8   3   5      896.62      926.21      6.00 o
  -7   3   5       47.62       47.62      0.97 o
  -6   3   5      465.24      422.54      3.11 o
  -5   3   5      195.69      220.87      1.97 o
  -4   3   5     1341.97     1386.20      7.72 o
  -3   3   5      356.73      386.72      2.85 o
  -2   3   5      666.17      740.30      4.83 o
  -1   3   5      232.15      235.24      1.94 o
   0   3   5     4588.70     4969.55     24.45 o
   1   3   5      195.90      178.97      1.78 o
   2   3   5       45.98       59.63      1.19 o
   3   3   5      251.85      289.93      2.25 o
   4   3   5     2051.89     2122.64     10.64 o
   5   3   5       80.57       68.73      1.18 o
   6   3   5        2.72        3.87      0.60 o
   7   3   5      468.14      432.57      3.43 o
   8   3   5      873.09      961.96      6.18 o
   9   3   5      140.24      130.25      1.99 o
  10   3   5       25.45       14.05      1.04 o
  11   3   5       16.47       15.35      1.39 o
  12   3   5      353.20      340.01      4.12 o
  13   3   5      173.21      186.34      3.16 o
  14   3   5       21.58       17.58      1.99 o
  15   3   5      149.79      147.92      5.45 o
  16   3   5      460.45      504.03      8.73 o
  17   3   5      869.42      893.84     17.35 o
  18   3   5      213.82      225.31      6.36 o
  19   3   5        2.61       -1.92      3.28 o
  20   3   5       34.06       37.11      4.91 o
  21   3   5      432.41      463.02     10.82 o
  22   3   5       11.00       16.66      5.51 o
  23   3   5       22.02       12.17      8.04 o
 -26   4   5       31.36       22.13      6.28 o
 -25   4   5       31.14       32.45      4.48 o
 -24   4   5       13.03        3.50      3.78 o
 -23   4   5        6.52        0.19      3.40 o
 -22   4   5      131.79      136.70      5.46 o
 -21   4   5      397.74      414.02      7.32 o
 -20   4   5       50.74       61.53      3.46 o
 -19   4   5      851.07      891.21      9.00 o
 -18   4   5      107.43      106.19      3.35 o
 -17   4   5      166.77      166.13      3.71 o
 -16   4   5       22.81       20.88      1.94 o
 -15   4   5      301.97      295.28      4.32 o
 -14   4   5      201.91      207.08      3.52 o
 -13   4   5      152.98      150.08      3.42 o
 -12   4   5     1220.40     1177.20      9.64 o
 -11   4   5     1334.93     1369.75     10.66 o
 -10   4   5        3.10        1.00      0.99 o
  -9   4   5      893.23      917.37      6.85 o
  -8   4   5      286.02      289.82      3.05 o
  -7   4   5        0.79       -0.09      0.50 o
  -6   4   5     2883.24     2992.78     15.69 o
  -5   4   5       57.86       50.33      1.09 o
  -4   4   5      765.66      775.39      4.77 o
  -3   4   5     1397.61     1527.36      8.18 o
  -2   4   5     3418.11     3450.94     17.67 o
  -1   4   5     5592.08     5947.01     26.23 o
   0   4   5       34.84       45.01      1.06 o
   1   4   5      542.72      510.51      3.10 o
   2   4   5     3988.58     4044.17     20.33 o
   3   4   5      247.81      229.42      2.17 o
   4   4   5      574.59      558.92      4.34 o
   5   4   5      128.32      137.69      1.72 o
   6   4   5      515.82      510.42      4.07 o
   7   4   5     1255.68     1221.57      7.77 o
   8   4   5       27.53       29.29      1.45 o
   9   4   5      376.29      311.85      3.31 o
  10   4   5     1077.27      971.69      7.51 o
  11   4   5        7.35        6.65      1.23 o
  12   4   5      193.16      186.38      3.45 o
  13   4   5       31.18       25.30      2.16 o
  14   4   5        1.96        1.25      1.83 o
  15   4   5      508.56      517.92      9.81 o
  16   4   5       20.62       20.76      3.14 o
  17   4   5        5.97        5.78      2.93 o
  18   4   5       85.62       93.85      4.80 o
  19   4   5       47.77       53.11      5.23 o
  20   4   5        0.10        0.34      4.14 o
  21   4   5       25.72       26.54      4.88 o
  22   4   5        7.51       -2.04      7.50 o
 -25   5   5        1.72       -1.22      5.40 o
 -24   5   5       61.80       69.24      5.15 o
 -23   5   5      140.33      145.37      5.50 o
 -22   5   5        3.31        0.11      3.08 o
 -21   5   5        0.13       -3.23      2.56 o
 -20   5   5      160.54      167.35      5.10 o
 -19   5   5       10.98        3.25      2.54 o
 -18   5   5      137.04      127.89      4.33 o
 -17   5   5       12.59        9.48      2.00 o
 -16   5   5       28.19       21.45      2.56 o
 -15   5   5        4.65        3.38      2.03 o
 -14   5   5        2.64        1.71      1.44 o
 -13   5   5      710.55      677.94      6.90 o
 -12   5   5     2885.87     2804.44     19.82 o
 -11   5   5        0.07        0.43      1.05 o
 -10   5   5      164.67      159.44      2.39 o
  -9   5   5       65.41       81.58      1.97 o
  -8   5   5      858.05      875.67      6.90 o
  -7   5   5       43.90       56.99      1.50 o
  -6   5   5      545.26      524.17      4.25 o
  -5   5   5        0.77        0.38      0.65 o
  -4   5   5      320.76      327.26      3.11 o
  -3   5   5       29.60       31.97      1.00 o
  -2   5   5       81.27       77.65      1.27 o
  -1   5   5       58.32       72.19      1.39 o
   0   5   5      651.61      643.57      4.19 o
   1   5   5     1049.07     1058.39      6.31 o
   2   5   5     2355.21     2394.40     13.26 o
   3   5   5      498.21      488.21      4.21 o
   4   5   5      483.33      504.37      4.50 o
   5   5   5      995.65     1057.34      7.18 o
   6   5   5       40.60       47.64      1.44 o
   7   5   5       26.18       30.09      1.33 o
   8   5   5      344.92      354.80      3.79 o
   9   5   5      784.19      751.14      6.36 o
  10   5   5      613.87      568.11      5.87 o
  11   5   5       81.07       93.97      2.73 o
  12   5   5        0.11       -0.75      1.61 o
  13   5   5      104.10      112.27      3.66 o
  14   5   5       33.07       30.12      3.23 o
  15   5   5        0.01        1.65      2.56 o
  16   5   5       42.85       45.36      3.82 o
  17   5   5      157.33      137.78      5.25 o
  18   5   5       61.41       58.19      4.76 o
  19   5   5      255.94      265.96     11.26 o
  20   5   5       10.51       16.65      5.06 o
  21   5   5      112.13      107.82      8.42 o
 -24   6   5      254.30      268.61      8.26 o
 -23   6   5      169.06      161.57      7.43 o
 -22   6   5       96.25       93.62      4.56 o
 -21   6   5       47.81       46.36      4.57 o
 -20   6   5        6.27        3.54      2.64 o
 -19   6   5      647.85      643.67      8.92 o
 -18   6   5       38.69       33.37      2.95 o
 -17   6   5       13.43       13.17      2.52 o
 -16   6   5      354.91      353.35      6.01 o
 -15   6   5     1049.57     1040.30     11.13 o
 -14   6   5     2596.34     2487.17     36.56 o
 -13   6   5      218.58      220.83      3.79 o
 -12   6   5      103.06      101.22      2.77 o
 -11   6   5     3641.04     3573.74     23.61 o
 -10   6   5      240.34      229.13      3.25 o
  -9   6   5       29.88       27.99      1.46 o
  -8   6   5       26.65       29.51      1.43 o
  -7   6   5     2356.15     2251.79     14.21 o
  -6   6   5      827.26      811.53      6.35 o
  -5   6   5      119.94      104.40      2.27 o
  -4   6   5        6.32       12.92      1.05 o
  -3   6   5     2150.83     2112.04     12.51 o
  -2   6   5      282.33      259.18      3.11 o
  -1   6   5      423.19      437.15      4.34 o
   0   6   5     1310.26     1369.39      9.57 o
   1   6   5      371.24      349.29      3.64 o
   2   6   5     4121.53     4282.16     24.32 o
   3   6   5       54.33       43.43      1.77 o
   4   6   5      170.43      191.11      4.19 o
   5   6   5      605.89      611.55      5.47 o
   6   6   5     1245.89     1238.94      9.10 o
   7   6   5        0.36        1.27      1.20 o
   8   6   5      387.50      347.55      4.46 o
   9   6   5      187.48      192.99      4.03 o
  10   6   5     1072.53     1057.80     10.06 o
  11   6   5      268.96      245.12      4.99 o
  12   6   5       24.81       20.46      2.24 o
  13   6   5       23.61       22.49      2.58 o
  14   6   5      406.91      405.68      8.03 o
  15   6   5       26.43       24.59      3.49 o
  16   6   5       32.75       31.28      4.01 o
  17   6   5       88.32       95.92      5.38 o
  18   6   5      141.53      158.27     10.09 o
  19   6   5       42.63       47.23      6.88 o
  20   6   5        3.88        4.52      5.90 o
 -23   7   5       72.28       80.24      7.59 o
 -22   7   5       15.82       12.55      4.35 o
 -21   7   5       88.29       74.16      5.05 o
 -20   7   5       65.99       64.29      4.20 o
 -19   7   5       23.13       15.47      3.19 o
 -18   7   5       18.30       17.24      3.44 o
 -17   7   5        9.49        5.51      2.44 o
 -16   7   5        5.29        4.06      2.26 o
 -15   7   5      155.86      143.54      4.16 o
 -14   7   5      150.62      155.43      4.50 o
 -13   7   5      104.80      101.07      3.58 o
 -12   7   5       16.15       13.13      2.06 o
 -11   7   5       15.99       18.70      1.73 o
 -10   7   5       57.20       57.75      2.89 o
  -9   7   5      156.51      144.83      3.41 o
  -8   7   5       38.49       35.11      1.77 o
  -7   7   5       13.62        6.21      1.18 o
  -6   7   5       83.10       83.03      2.15 o
  -5   7   5       38.80       38.95      2.17 o
  -4   7   5      266.52      247.73      3.34 o
  -3   7   5       29.26       28.08      1.45 o
  -2   7   5       52.14       51.59      1.73 o
  -1   7   5      199.26      186.50      2.93 o
   0   7   5      270.87      261.73      3.84 o
   1   7   5      408.75      407.54      5.20 o
   2   7   5      472.80      454.72      5.58 o
   3   7   5       19.66       20.84      1.71 o
   4   7   5       16.74       15.94      1.53 o
   5   7   5      130.59      126.71      3.08 o
   6   7   5       16.65       12.07      1.64 o
   7   7   5       10.31        4.59      1.66 o
   8   7   5       10.26       11.38      1.85 o
   9   7   5        5.96        8.41      1.89 o
  10   7   5        0.01       -0.16      1.71 o
  11   7   5       41.73       40.73      2.95 o
  12   7   5        5.80        2.61      2.22 o
  13   7   5      118.19      119.51      6.55 o
  14   7   5        2.15        3.63      2.94 o
  15   7   5       92.69       96.09      5.39 o
  16   7   5      206.55      215.85      7.77 o
  17   7   5        2.70        3.57      3.69 o
  18   7   5        1.96        0.40      4.38 o
  19   7   5        2.10        8.09      5.89 o
 -21   8   5      180.19      186.42      7.49 o
 -20   8   5        5.40        7.38      3.64 o
 -19   8   5      110.73       99.82      5.32 o
 -18   8   5       40.23       41.58      6.26 o
 -17   8   5      140.69      148.45      5.51 o
 -16   8   5      123.08      121.43      5.99 o
 -15   8   5       12.40       14.09      2.62 o
 -14   8   5      508.30      485.75      7.43 o
 -13   8   5      137.40      138.41      4.16 o
 -12   8   5      105.61       95.25      3.66 o
 -11   8   5      241.98      228.51      4.29 o
 -10   8   5      950.29      945.76      9.54 o
  -9   8   5        2.84       -1.84      1.61 o
  -8   8   5      617.41      609.40      7.08 o
  -7   8   5      271.97      279.72      4.56 o
  -6   8   5       41.59       49.78      3.20 o
  -5   8   5       80.81       90.41      2.92 o
  -4   8   5      131.10      132.60      3.12 o
  -3   8   5      111.18      116.30      3.21 o
  -2   8   5      869.58      862.34      9.13 o
  -1   8   5        0.79       -0.46      1.37 o
   0   8   5      230.21      233.77      4.10 o
   1   8   5      271.43      276.15      4.49 o
   2   8   5      745.89      738.90      8.93 o
   3   8   5       22.23       17.52      2.04 o
   4   8   5       24.44       19.10      2.15 o
   5   8   5      126.00      124.54      3.63 o
   6   8   5      115.40      107.28      3.29 o
   7   8   5       42.76       51.97      2.67 o
   8   8   5      116.13      113.29      3.52 o
   9   8   5      238.29      240.10      6.07 o
  10   8   5      178.58      168.15      6.11 o
  11   8   5       20.76       16.58      2.62 o
  12   8   5       96.16       92.88      4.69 o
  13   8   5      213.65      242.26      6.85 o
  14   8   5       36.24       33.66      3.81 o
  15   8   5      510.70      538.96     19.67 o
  16   8   5      223.24      232.97      8.75 o
  17   8   5        0.28        4.09      4.52 o
  18   8   5       61.78       60.74      7.57 o
 -19   9   5       24.60       20.34      4.51 o
 -18   9   5        4.35       -0.67      3.32 o
 -17   9   5       56.63       48.47      4.26 o
 -16   9   5        0.84        1.46      3.01 o
 -15   9   5      161.33      161.38      5.66 o
 -14   9   5       42.33       41.40      3.81 o
 -13   9   5      260.45      238.61      6.19 o
 -12   9   5      170.81      166.65      4.95 o
 -11   9   5       22.85       19.48      2.93 o
 -10   9   5        2.36       -0.40      1.98 o
  -9   9   5        0.00       -1.66      1.79 o
  -8   9   5      277.21      257.88      5.10 o
  -7   9   5        0.03       -1.08      1.75 o
  -6   9   5       56.23       58.85      2.97 o
  -5   9   5       60.22       61.60      3.67 o
  -4   9   5       44.70       50.19      2.87 o
  -3   9   5        5.96        3.86      1.81 o
  -2   9   5       40.33       43.13      2.97 o
  -1   9   5        0.15        2.19      1.76 o
   0   9   5      519.40      510.74      7.26 o
   1   9   5        6.38       10.61      1.92 o
   2   9   5        2.05       -1.36      1.84 o
   3   9   5       86.26       95.08      3.88 o
   4   9   5      495.36      481.20      7.21 o
   5   9   5       33.64       35.56      2.52 o
   6   9   5        3.59        3.10      1.92 o
   7   9   5        1.53        2.81      1.98 o
   8   9   5      595.15      615.58     12.22 o
   9   9   5       55.93       57.10      3.22 o
  10   9   5        0.40        2.09      2.78 o
  11   9   5        2.80        1.55      2.93 o
  12   9   5       44.52       37.67      3.98 o
  13   9   5        1.64       -2.11      3.53 o
  14   9   5       96.02       84.81      5.76 o
  15   9   5        7.50        7.05      4.58 o
  16   9   5       12.99        4.89      6.03 o
 -17  10   5      137.82      142.50      7.62 o
 -16  10   5        7.74        8.47      4.09 o
 -15  10   5       27.98       28.29      4.11 o
 -14  10   5      294.45      310.79      7.83 o
 -13  10   5       89.03       86.91      5.42 o
 -12  10   5       22.44       21.28      3.53 o
 -11  10   5        0.03       -1.49      2.86 o
 -10  10   5      104.54      106.85      5.06 o
  -9  10   5       43.87       52.14      3.41 o
  -8  10   5      289.12      274.23      5.55 o
  -7  10   5        0.22       -1.42      2.01 o
  -6  10   5       18.46       15.65      2.44 o
  -5  10   5      363.75      373.17      6.43 o
  -4  10   5      146.55      146.38      4.26 o
  -3  10   5        1.97       -0.36      2.01 o
  -2  10   5       21.97       19.08      2.47 o
  -1  10   5      267.11      271.75      5.49 o
   0  10   5      236.88      246.17      5.61 o
   1  10   5       64.23       69.37      5.28 o
   2  10   5      227.19      215.41      5.74 o
   3  10   5       88.19       98.06      4.19 o
   4  10   5       56.73       61.76      4.61 o
   5  10   5       23.06       18.62      3.18 o
   6  10   5      175.47      176.85      5.54 o
   7  10   5        2.09        5.27      2.46 o
   8  10   5      129.48      142.56      5.32 o
   9  10   5        0.42        2.31      2.92 o
  10  10   5       46.30       38.42      4.60 o
  11  10   5       33.68       25.68      4.31 o
  12  10   5      137.41      139.79      8.38 o
  13  10   5        0.13        3.08      4.01 o
 -14  11   5       52.00       51.70      5.29 o
 -13  11   5        4.38        4.22      3.84 o
 -12  11   5        4.01        6.19      3.40 o
 -11  11   5       11.68        8.26      3.52 o
 -10  11   5       51.37       53.74      7.04 o
  -9  11   5       24.55       24.77      3.72 o
  -8  11   5      106.78      110.93      5.62 o
  -7  11   5      117.39      119.02      4.54 o
  -6  11   5       41.42       44.06      3.39 o
  -5  11   5       98.42       93.12      4.35 o
  -4  11   5       20.59       18.92      2.89 o
  -3  11   5        0.38       -1.75      2.35 o
  -2  11   5       51.20       46.04      3.50 o
  -1  11   5       46.07       52.55      3.60 o
   0  11   5        5.47        9.72      3.05 o
   1  11   5       85.84       92.50      4.60 o
   2  11   5        9.36       14.59      2.74 o
   3  11   5        1.97        5.65      2.42 o
   4  11   5       22.42       18.00      2.71 o
   5  11   5        7.22        6.92      2.70 o
   6  11   5       38.56       30.40      4.11 o
   7  11   5        0.03        1.07      3.45 o
   8  11   5        1.81        1.30      3.48 o
   9  11   5       67.85       66.89      5.52 o
  10  11   5       15.26       15.72      5.17 o
 -10  12   5       20.89       25.06      4.59 o
  -9  12   5        5.10        7.77      4.05 o
  -8  12   5       72.49       68.96      5.50 o
  -7  12   5       11.56        6.77      4.01 o
  -6  12   5        5.62        4.19      3.25 o
  -5  12   5        7.51        7.68      2.81 o
  -4  12   5       14.35       11.85      4.01 o
  -3  12   5        0.01        0.36      2.66 o
  -2  12   5       25.66       24.24      3.25 o
  -1  12   5       72.30       78.26      4.97 o
   0  12   5       48.10       44.23      7.54 o
   1  12   5       30.25       30.44      4.27 o
   2  12   5        8.90        7.03      3.58 o
   3  12   5       31.81       29.03      5.01 o
   4  12   5       20.59       16.04      4.58 o
   5  12   5       76.45       65.21      6.14 o
   6  12   5        4.64        8.50      4.65 o
 -27   0   6      333.54      330.60     14.29 o
 -26   0   6      313.94      305.16     10.73 o
 -25   0   6        0.05        8.58      5.55 o
 -24   0   6     1974.71     2133.03     31.94 o
 -23   0   6      286.99      307.86     10.07 o
 -22   0   6     1262.63     1339.62     22.06 o
 -21   0   6       48.58       57.84      5.67 o
 -20   0   6       15.45       14.71      3.91 o
 -19   0   6      117.86      129.72      5.25 o
 -18   0   6     1276.93     1328.76     14.26 o
 -17   0   6       94.13       92.84      3.81 o
 -16   0   6      608.17      480.39      6.79 o
 -15   0   6       84.67      122.16      3.66 o
 -14   0   6     2039.79     1937.95     19.51 o
 -13   0   6      700.37      649.86      7.58 o
 -12   0   6      115.48      120.99      2.76 o
 -11   0   6     3886.93     4097.38     32.08 o
 -10   0   6      126.30      152.38      2.16 o
  -9   0   6     2361.19     2511.34     17.72 o
  -8   0   6       49.82       49.95      1.34 o
  -7   0   6     1657.43     1692.92     13.07 o
  -6   0   6     6058.92     6586.33     58.01 o
  -5   0   6     1517.47     1453.85     14.46 o
  -4   0   6      356.25      411.49      5.04 o
  -3   0   6     2393.05     2547.04     24.16 o
  -2   0   6      655.32      850.85      9.54 o
  -1   0   6     7198.70     7397.91     76.44 o
   0   0   6       59.94       54.08      1.70 o
   1   0   6        4.46        9.27      1.30 o
   2   0   6        1.35       21.82      2.21 o
   3   0   6     3540.97     3516.83     27.58 o
   4   0   6     2948.37     3387.58     26.85 o
   5   0   6       96.26      108.11      2.32 o
   6   0   6     1514.41     1473.50     12.20 o
   7   0   6     2137.67     1968.40     19.87 o
   8   0   6        2.90        2.82      1.28 o
   9   0   6      234.85      232.47      3.71 o
  10   0   6      163.45      161.65      3.24 o
  11   0   6      281.51      306.87      4.63 o
  12   0   6       17.21       20.26      2.14 o
  13   0   6       78.78       77.74      3.29 o
  14   0   6       66.84       68.71      4.66 o
  15   0   6      428.64      447.42     10.64 o
  16   0   6       70.36       50.88      4.63 o
  17   0   6        3.99        2.10      4.03 o
  18   0   6      114.99       89.96      9.84 o
  19   0   6      567.58      544.48     20.21 o
  20   0   6       20.22       18.35      7.56 o
  21   0   6       14.67       14.27      7.62 o
  22   0   6       15.17       26.57      8.64 o
  23   0   6      591.51      605.36     22.67 o
 -27   1   6        0.10        0.67      4.93 o
 -26   1   6       65.18       57.09      4.91 o
 -25   1   6      541.91      574.62     10.72 o
 -24   1   6        6.89       12.59      3.55 o
 -23   1   6      169.41      176.33      5.74 o
 -22   1   6       32.45       39.00      3.90 o
 -21   1   6      103.65      101.64      4.10 o
 -20   1   6        1.89        2.73      2.07 o
 -19   1   6       24.43       27.16      2.91 o
 -18   1   6       81.68       76.95      2.94 o
 -17   1   6     1264.64     1161.85     10.54 o
 -16   1   6       52.94       55.54      2.29 o
 -15   1   6        1.34        0.27      0.98 o
 -14   1   6       54.99       62.56      1.84 o
 -13   1   6      242.13      246.07      3.11 o
 -12   1   6      215.65      206.14      2.45 o
 -11   1   6      348.70      371.53      3.05 o
 -10   1   6        3.34        0.58      0.43 o
  -9   1   6       58.89       28.37      0.73 o
  -8   1   6     1196.13     1203.58      7.15 o
  -7   1   6     2067.29     2194.36     12.86 o
  -6   1   6      844.32      896.97      5.67 o
  -5   1   6       72.35      106.14      1.73 o
  -4   1   6       25.94       16.15      0.67 o
  -3   1   6     3673.26     3891.12     23.34 o
  -2   1   6      107.27      125.50      1.60 o
  -1   1   6      238.66      284.43      2.94 o
   0   1   6     1857.60     1975.49     11.54 o
   1   1   6     2237.14     2272.81     13.97 o
   2   1   6      199.47      200.06      1.97 o
   3   1   6      106.19      136.33      1.69 o
   4   1   6     1086.78     1068.52      6.92 o
   5   1   6        2.95        0.35      0.56 o
   6   1   6       14.47       16.30      0.91 o
   7   1   6      130.41      119.93      1.75 o
   8   1   6      516.15      511.93      4.07 o
   9   1   6     1101.26     1111.80      7.26 o
  10   1   6      642.79      640.03      4.99 o
  11   1   6      140.49      152.72      2.40 o
  12   1   6       68.91       63.22      1.98 o
  13   1   6      132.63      122.30      2.72 o
  14   1   6     1548.65     1574.30     14.31 o
  15   1   6       14.76       15.14      2.33 o
  16   1   6        0.04        2.82      2.35 o
  17   1   6       29.28       23.35      3.39 o
  18   1   6      432.72      428.20     10.52 o
  19   1   6       63.11       60.60      6.44 o
  20   1   6       11.32       20.40      7.65 o
  21   1   6      114.25      128.95      7.91 o
  22   1   6      130.50      130.90      8.47 o
  23   1   6      149.55      158.57     17.12 o
 -27   2   6      106.01      119.23      8.98 o
 -26   2   6       77.04       87.31      5.32 o
 -25   2   6        5.25       10.57      3.58 o
 -24   2   6      251.53      262.68      6.43 o
 -23   2   6        0.32        1.14      2.71 o
 -22   2   6       70.71       69.54      3.90 o
 -21   2   6       44.69       36.88      2.87 o
 -20   2   6      368.98      366.39      6.33 o
 -19   2   6      423.60      423.00      6.63 o
 -18   2   6      272.65      263.73      4.78 o
 -17   2   6      338.63      315.19      4.54 o
 -16   2   6      740.78      694.06      6.57 o
 -15   2   6      356.34      372.82      4.35 o
 -14   2   6     1307.07     1293.71     10.33 o
 -13   2   6        5.31        3.37      1.00 o
 -12   2   6     4536.99     4369.33     26.99 o
 -11   2   6     1635.42     1564.92      9.98 o
 -10   2   6       43.30       38.89      1.00 o
  -9   2   6      507.74      477.68      3.37 o
  -8   2   6      789.53      707.44      4.82 o
  -7   2   6      295.86      292.95      2.62 o
  -6   2   6     2378.64     2524.69     13.80 o
  -5   2   6       49.58       41.82      1.01 o
  -4   2   6     7805.18     8653.96     47.13 o
  -3   2   6      837.10      875.16      5.98 o
  -2   2   6      312.24      295.27      2.72 o
  -1   2   6     3046.36     3364.89     19.83 o
   0   2   6      281.73      255.53      2.11 o
   1   2   6     2508.82     2560.16     14.49 o
   2   2   6      414.53      454.14      3.38 o
   3   2   6     2098.62     2187.21     11.84 o
   4   2   6        2.36        1.34      0.52 o
   5   2   6     2979.95     3105.13     16.17 o
   6   2   6      266.97      266.46      2.50 o
   7   2   6      437.61      477.55      3.67 o
   8   2   6       49.42       48.15      1.36 o
   9   2   6      713.97      694.42      5.00 o
  10   2   6      249.57      218.79      2.59 o
  11   2   6      771.05      822.29      6.47 o
  12   2   6      138.65      130.08      2.49 o
  13   2   6      335.53      311.22      4.30 o
  14   2   6       24.88       19.31      2.09 o
  15   2   6      121.91      117.51      4.05 o
  16   2   6       67.27       75.49      4.82 o
  17   2   6        0.77        4.77      2.67 o
  18   2   6       51.06       43.97      4.28 o
  19   2   6       65.11       61.44     13.67 o
  20   2   6       51.32       53.95      6.42 o
  21   2   6        6.41        9.45      7.53 o
  22   2   6        0.54        4.51      5.47 o
 -26   3   6       49.85       53.32      5.53 o
 -25   3   6      357.47      391.72      7.87 o
 -24   3   6       24.25       25.72      3.93 o
 -23   3   6      135.53      149.50      5.61 o
 -22   3   6      216.61      208.83      5.69 o
 -21   3   6       33.65       24.22      2.79 o
 -20   3   6      128.21      129.10      3.92 o
 -19   3   6      506.14      544.32      9.21 o
 -18   3   6       37.60       37.49      2.22 o
 -17   3   6      271.93      254.44      4.38 o
 -16   3   6       17.67       18.48      1.67 o
 -15   3   6      169.60      159.05      3.07 o
 -14   3   6        7.76        5.38      1.13 o
 -13   3   6        1.18        0.89      0.98 o
 -12   3   6      328.12      297.46      3.58 o
 -11   3   6     5157.79     4965.24     30.57 o
 -10   3   6       94.43      100.33      1.72 o
  -9   3   6      834.76      928.28      5.94 o
  -8   3   6     1055.55     1121.30      6.38 o
  -7   3   6      983.02      968.45      6.42 o
  -6   3   6      266.54      260.62      2.80 o
  -5   3   6      543.72      540.32      4.16 o
  -4   3   6        1.51        0.42      0.53 o
  -3   3   6     2028.43     2167.51     12.59 o
  -2   3   6     1134.66     1327.23      7.73 o
  -1   3   6      857.11      980.00      5.56 o
   0   3   6      874.56      917.43      5.52 o
   1   3   6      138.58      169.11      1.92 o
   2   3   6     3856.16     4087.99     21.92 o
   3   3   6     1332.39     1355.80      7.68 o
   4   3   6       36.79       31.51      0.96 o
   5   3   6      130.35      110.57      1.60 o
   6   3   6     1308.32     1351.37      7.95 o
   7   3   6      322.19      274.35      2.62 o
   8   3   6      533.08      553.62      4.22 o
   9   3   6      586.15      561.13      4.52 o
  10   3   6       73.72       75.32      1.97 o
  11   3   6      279.95      249.97      3.15 o
  12   3   6       25.36       27.21      1.80 o
  13   3   6      451.55      432.22      5.66 o
  14   3   6     1385.10     1398.50     13.20 o
  15   3   6        5.94       12.33      2.48 o
  16   3   6       60.66       62.74      3.88 o
  17   3   6        0.08       -0.57      2.61 o
  18   3   6      151.43      140.10      5.16 o
  19   3   6      119.02      108.96      7.25 o
  20   3   6       44.85       42.96      7.59 o
  21   3   6        5.56        5.59      5.25 o
  22   3   6      392.31      386.13     14.81 o
 -26   4   6       94.93       90.30      7.08 o
 -25   4   6       18.85       18.34      4.63 o
 -24   4   6      478.46      507.28     13.03 o
 -23   4   6       12.84       14.95      3.80 o
 -22   4   6       82.58       81.95      4.68 o
 -21   4   6       25.84       23.13      2.85 o
 -20   4   6      383.16      380.42      5.65 o
 -19   4   6       33.64       37.79      2.50 o
 -18   4   6       35.90       32.77      2.38 o
 -17   4   6      540.43      531.44      6.54 o
 -16   4   6      431.07      454.91      5.79 o
 -15   4   6      161.13      169.64      3.31 o
 -14   4   6       99.42       95.38      2.55 o
 -13   4   6      560.20      522.24      5.60 o
 -12   4   6     2297.30     2224.29     15.99 o
 -11   4   6      430.02      421.78      4.68 o
 -10   4   6      481.74      484.37      4.95 o
  -9   4   6      442.66      452.70      4.61 o
  -8   4   6     2013.05     2025.81     11.89 o
  -7   4   6     1297.94     1248.25      7.21 o
  -6   4   6      669.38      674.60      4.89 o
  -5   4   6        6.84       10.09      0.64 o
  -4   4   6      744.50      728.95      4.52 o
  -3   4   6        6.88       22.97      0.80 o
  -2   4   6      743.27      803.43      4.86 o
  -1   4   6      489.74      548.95      3.62 o
   0   4   6      926.05      826.06      5.19 o
   1   4   6     1301.12     1224.32      7.60 o
   2   4   6      441.45      493.03      3.82 o
   3   4   6      767.56      812.73      5.45 o
   4   4   6      299.62      283.70      2.65 o
   5   4   6      753.31      711.65      4.93 o
   6   4   6      148.23      121.58      1.90 o
   7   4   6      321.88      312.63      3.58 o
   8   4   6     1331.77     1228.89      8.01 o
   9   4   6     1792.20     1649.78     10.22 o
  10   4   6        0.01       -2.00      1.00 o
  11   4   6       16.22       10.84      1.57 o
  12   4   6      515.38      497.32      6.16 o
  13   4   6      160.74      165.17      4.18 o
  14   4   6       19.16       15.36      2.29 o
  15   4   6       51.19       51.11      4.35 o
  16   4   6        3.77        4.12      2.73 o
  17   4   6       78.04       74.60      5.04 o
  18   4   6      259.62      282.96      7.91 o
  19   4   6       51.84       61.96      6.13 o
  20   4   6        6.92        7.19      7.38 o
  21   4   6       55.12       53.42      6.89 o
 -25   5   6        0.40       -0.31      4.95 o
 -24   5   6       22.95       20.18      4.19 o
 -23   5   6       87.71       86.91      5.21 o
 -22   5   6       15.04        6.50      3.18 o
 -21   5   6       11.37        9.55      2.80 o
 -20   5   6      177.24      179.56      5.13 o
 -19   5   6      194.41      185.94      5.53 o
 -18   5   6        7.79        5.76      2.01 o
 -17   5   6        2.41        1.03      1.76 o
 -16   5   6        0.36       -0.02      1.64 o
 -15   5   6        3.19        3.80      1.61 o
 -14   5   6       35.14       29.28      2.00 o
 -13   5   6        1.86        0.02      1.29 o
 -12   5   6      241.34      232.92      3.68 o
 -11   5   6       40.68       46.11      2.05 o
 -10   5   6      591.60      563.15      5.27 o
  -9   5   6      352.94      306.45      3.58 o
  -8   5   6      104.09      115.26      2.18 o
  -7   5   6       60.12       67.53      1.76 o
  -6   5   6       21.23       31.63      1.37 o
  -5   5   6      840.76      835.03      6.11 o
  -4   5   6       39.46       42.24      1.28 o
  -3   5   6        0.19       -0.48      0.67 o
  -2   5   6      568.14      568.34      4.33 o
  -1   5   6     1498.63     1432.04      8.92 o
   0   5   6       79.73      105.47      1.81 o
   1   5   6      289.45      258.91      2.74 o
   2   5   6     1995.06     1999.98     12.29 o
   3   5   6      810.81      762.67      5.82 o
   4   5   6      545.38      541.67      4.49 o
   5   5   6      273.54      267.70      3.39 o
   6   5   6        0.01        1.27      0.88 o
   7   5   6      853.78      779.38      5.99 o
   8   5   6      323.92      342.53      3.81 o
   9   5   6      223.03      189.02      3.16 o
  10   5   6      195.47      183.63      3.17 o
  11   5   6      109.47      105.24      3.04 o
  12   5   6      609.49      591.72      7.43 o
  13   5   6       17.66       11.90      2.27 o
  14   5   6      329.80      313.65      6.93 o
  15   5   6        0.64        0.85      2.70 o
  16   5   6      138.14      134.37      5.17 o
  17   5   6        1.23        0.57      3.89 o
  18   5   6       68.46       73.84      9.11 o
  19   5   6       28.55       19.38      4.88 o
  20   5   6      263.81      268.54     10.65 o
 -24   6   6        8.10       12.97      4.46 o
 -23   6   6        4.97        7.05      3.20 o
 -22   6   6      164.95      163.79      5.98 o
 -21   6   6      185.33      189.18      5.69 o
 -20   6   6       46.47       46.28      3.42 o
 -19   6   6       61.54       55.18      3.46 o
 -18   6   6       15.35       10.95      2.52 o
 -17   6   6        1.87        1.49      2.11 o
 -16   6   6      184.60      177.07      4.05 o
 -15   6   6      200.44      199.33      3.93 o
 -14   6   6        1.45        1.60      1.57 o
 -13   6   6        0.02       -2.24      1.36 o
 -12   6   6       23.48       28.60      2.00 o
 -11   6   6       44.76       48.33      2.30 o
 -10   6   6       54.88       53.75      2.29 o
  -9   6   6      108.92      101.28      2.45 o
  -8   6   6      624.81      568.52      5.49 o
  -7   6   6        7.59        8.51      1.18 o
  -6   6   6       20.09        8.49      1.17 o
  -5   6   6      757.46      727.79      6.21 o
  -4   6   6      160.33      145.26      2.17 o
  -3   6   6      412.74      431.90      3.89 o
  -2   6   6       23.19       23.96      1.19 o
  -1   6   6      233.05      248.40      3.26 o
   0   6   6     1164.10     1215.42      8.11 o
   1   6   6      547.65      573.76      4.93 o
   2   6   6     1507.68     1540.05     11.08 o
   3   6   6        3.42        2.53      1.01 o
   4   6   6      260.32      248.52      3.23 o
   5   6   6      160.53      149.94      2.61 o
   6   6   6       23.16       25.99      1.63 o
   7   6   6        1.02        0.16      1.13 o
   8   6   6      248.37      237.08      3.80 o
   9   6   6      109.84      108.26      2.87 o
  10   6   6       25.32       25.65      1.96 o
  11   6   6        0.49       -0.52      1.74 o
  12   6   6       70.96       76.24      3.41 o
  13   6   6        2.32       -0.57      2.26 o
  14   6   6       29.25       32.31      3.58 o
  15   6   6        3.36        0.08      3.28 o
  16   6   6       47.94       52.14      4.52 o
  17   6   6       28.39       20.76      3.97 o
  18   6   6       30.34       29.61      4.22 o
  19   6   6       48.74       49.50      5.59 o
 -23   7   6      285.60      280.44      8.61 o
 -22   7   6        5.11        2.28      3.65 o
 -21   7   6        6.85       12.25      3.41 o
 -20   7   6       88.76       81.10      4.51 o
 -19   7   6      115.54      124.63      5.03 o
 -18   7   6        8.74        3.05      2.80 o
 -17   7   6        3.53        4.46      2.40 o
 -16   7   6       14.76        9.54      2.60 o
 -15   7   6        2.27        2.16      2.10 o
 -14   7   6      294.01      280.60      5.34 o
 -13   7   6        0.38       -0.70      1.80 o
 -12   7   6       11.09        7.10      1.78 o
 -11   7   6      445.29      442.99      6.66 o
 -10   7   6        2.43        2.85      1.39 o
  -9   7   6      554.06      518.28      5.68 o
  -8   7   6        3.04        7.35      1.38 o
  -7   7   6      181.21      181.10      3.22 o
  -6   7   6       24.74       20.82      1.42 o
  -5   7   6      539.13      502.34      6.43 o
  -4   7   6       48.69       41.34      2.06 o
  -3   7   6       12.91       15.15      1.16 o
  -2   7   6        4.45        6.10      1.02 o
  -1   7   6      246.31      213.83      3.59 o
   0   7   6      409.94      387.27      4.72 o
   1   7   6      166.71      174.90      3.03 o
   2   7   6       29.23       38.25      2.00 o
   3   7   6        2.73        2.79      1.33 o
   4   7   6      255.39      246.01      4.06 o
   5   7   6       52.53       54.54      2.39 o
   6   7   6       81.09       82.16      2.98 o
   7   7   6      236.00      222.47      4.37 o
   8   7   6      357.57      371.22      6.40 o
   9   7   6       13.45       18.53      2.15 o
  10   7   6        6.22        7.25      2.00 o
  11   7   6      357.96      369.47      5.94 o
  12   7   6      271.65      264.36      5.19 o
  13   7   6      140.37      157.10      5.84 o
  14   7   6      768.15      801.08     13.18 o
  15   7   6      180.06      182.34      6.61 o
  16   7   6       43.27       49.47      4.66 o
  17   7   6      199.57      205.87      6.83 o
  18   7   6        1.81       -0.35      4.37 o
 -21   8   6       13.18        8.90      4.24 o
 -20   8   6      267.19      276.72      7.58 o
 -19   8   6       33.29       31.25      3.70 o
 -18   8   6       97.44       95.19      4.58 o
 -17   8   6        1.01        2.59      2.70 o
 -16   8   6      150.55      151.51      4.93 o
 -15   8   6       42.53       47.47      3.43 o
 -14   8   6       96.41       91.85      3.85 o
 -13   8   6      150.96      150.43      4.31 o
 -12   8   6      519.40      507.46      7.34 o
 -11   8   6      183.01      174.46      4.34 o
 -10   8   6       74.86       86.97      3.39 o
  -9   8   6      108.45      104.21      3.50 o
  -8   8   6      148.64      157.92      4.62 o
  -7   8   6      817.35      751.12      7.94 o
  -6   8   6       85.71       80.52      2.83 o
  -5   8   6       32.40       34.76      2.16 o
  -4   8   6      468.68      460.38      6.07 o
  -3   8   6      153.72      147.76      4.18 o
  -2   8   6       71.48       74.27      2.93 o
  -1   8   6       20.08       15.73      1.69 o
   0   8   6       25.60       30.43      2.00 o
   1   8   6     1362.14     1363.57     12.95 o
   2   8   6      397.15      401.93      6.68 o
   3   8   6        4.55        5.28      1.64 o
   4   8   6       37.86       37.85      2.50 o
   5   8   6      130.06      130.92      3.74 o
   6   8   6       14.11        8.16      2.26 o
   7   8   6      221.53      234.24      7.34 o
   8   8   6       13.00        9.66      2.20 o
   9   8   6      461.17      463.41      8.62 o
  10   8   6       56.08       50.03      3.02 o
  11   8   6       21.56       16.72      2.99 o
  12   8   6       33.14       37.75      3.81 o
  13   8   6      197.58      209.94      6.73 o
  14   8   6        0.84        4.72      3.61 o
  15   8   6      508.68      559.84     14.28 o
  16   8   6        0.86        7.09      5.05 o
  17   8   6        3.36        1.98      8.10 o
 -19   9   6        0.06       -0.32      3.82 o
 -18   9   6      124.89      120.59      5.56 o
 -17   9   6      102.57      114.52      5.38 o
 -16   9   6       34.77       26.95      3.76 o
 -15   9   6       21.27       19.10      3.40 o
 -14   9   6       31.18       37.11      3.68 o
 -13   9   6      212.04      223.57      6.01 o
 -12   9   6       43.37       39.89      3.30 o
 -11   9   6        6.40        2.26      2.22 o
 -10   9   6        0.32       -1.08      2.02 o
  -9   9   6        1.02       -0.61      2.05 o
  -8   9   6      109.52      105.73      3.96 o
  -7   9   6      140.49      132.88      3.66 o
  -6   9   6       40.79       48.49      2.85 o
  -5   9   6      209.86      206.78      4.25 o
  -4   9   6        0.54        0.60      1.65 o
  -3   9   6       37.00       40.19      2.49 o
  -2   9   6       95.89       94.70      4.34 o
  -1   9   6        7.08        8.16      2.04 o
   0   9   6      300.00      288.57      5.80 o
   1   9   6      398.30      390.82      6.38 o
   2   9   6      438.39      444.52      7.36 o
   3   9   6       77.49       83.79      3.46 o
   4   9   6      133.34      118.37      3.85 o
   5   9   6       41.08       46.41      3.01 o
   6   9   6      114.86      117.09      4.02 o
   7   9   6      142.85      140.86      4.29 o
   8   9   6       92.44       89.52      5.33 o
   9   9   6       80.55       89.64      5.27 o
  10   9   6      121.04      132.90      4.73 o
  11   9   6       98.98      101.48      6.44 o
  12   9   6       15.94       16.88      3.57 o
  13   9   6       28.42       24.06      4.08 o
  14   9   6      188.68      182.14     11.83 o
  15   9   6      178.31      200.31     14.39 o
 -17  10   6       43.27       47.67      5.10 o
 -16  10   6       81.79       78.67      5.58 o
 -15  10   6        6.58        7.33      3.33 o
 -14  10   6       63.50       60.19      4.62 o
 -13  10   6       85.26       91.27      5.10 o
 -12  10   6      206.20      208.01      6.37 o
 -11  10   6        8.78       13.89      3.32 o
 -10  10   6        5.95        4.03      3.29 o
  -9  10   6       39.50       36.56      3.75 o
  -8  10   6      169.88      169.94      5.56 o
  -7  10   6        9.24        3.66      2.47 o
  -6  10   6        6.76        6.19      2.51 o
  -5  10   6        8.18        6.33      2.13 o
  -4  10   6      174.60      176.82      4.48 o
  -3  10   6       46.93       43.32      3.39 o
  -2  10   6       22.53       26.15      2.57 o
  -1  10   6      139.24      154.54      4.31 o
   0  10   6      331.93      332.53      8.00 o
   1  10   6      312.65      310.45      7.68 o
   2  10   6       41.45       53.70      4.12 o
   3  10   6       36.37       42.04      3.75 o
   4  10   6       22.27       21.55      2.60 o
   5  10   6      107.93      119.85      5.26 o
   6  10   6        2.75       -0.88      2.34 o
   7  10   6       11.93        9.27      2.64 o
   8  10   6        9.43        7.10      2.53 o
   9  10   6      102.61       99.15      4.92 o
  10  10   6       79.44       84.31      4.81 o
  11  10   6      187.06      181.69      5.98 o
  12  10   6        3.65        7.81      4.78 o
 -14  11   6        1.70       -0.70      4.01 o
 -13  11   6      314.94      333.41      9.47 o
 -12  11   6       79.83       85.14      7.74 o
 -11  11   6       24.08       29.52      4.13 o
 -10  11   6        1.01        0.00      3.14 o
  -9  11   6       29.32       37.16      4.01 o
  -8  11   6       43.45       29.67      3.80 o
  -7  11   6        0.23        4.12      3.10 o
  -6  11   6        5.41        4.27      3.04 o
  -5  11   6       30.62       38.30      3.89 o
  -4  11   6       50.22       49.76      4.09 o
  -3  11   6        8.09        5.77      3.04 o
  -2  11   6      104.11      106.83      4.37 o
  -1  11   6       21.84       18.05      3.07 o
   0  11   6       41.18       46.55      3.71 o
   1  11   6       88.31       91.62      5.50 o
   2  11   6       31.61       32.85      3.62 o
   3  11   6       10.17        7.93      2.69 o
   4  11   6       72.18       81.70      4.20 o
   5  11   6       97.16       95.23      4.43 o
   6  11   6        2.44        2.64      2.64 o
   7  11   6       14.72        8.43      3.24 o
   8  11   6       12.17       11.76      4.69 o
   9  11   6       38.95       33.59      5.40 o
  -9  12   6       21.54       22.06      4.62 o
  -8  12   6        1.98        0.36      5.46 o
  -7  12   6       17.53       13.94      4.38 o
  -6  12   6       59.60       71.37      5.63 o
  -5  12   6      183.25      193.97      8.74 o
  -4  12   6       16.06        9.00      4.03 o
  -3  12   6        2.05       -3.26      3.69 o
  -2  12   6        6.80        2.58      4.19 o
  -1  12   6       68.89       72.94      6.35 o
   0  12   6        0.45       -0.52      5.52 o
   1  12   6        7.68       13.27      4.04 o
   2  12   6      123.77      132.47      6.53 o
   3  12   6        0.05       -2.64      5.49 o
   4  12   6       64.62       68.25     13.73 o
 -27   1   7       27.09       28.22      5.83 o
 -26   1   7       51.84       47.73      4.80 o
 -25   1   7       72.12       70.96      5.00 o
 -24   1   7        3.24        9.19      3.78 o
 -23   1   7        6.91        9.58      3.24 o
 -22   1   7      325.13      341.75      6.56 o
 -21   1   7       84.20       85.94      3.54 o
 -20   1   7       12.96       12.64      2.24 o
 -19   1   7        1.13       -0.08      1.75 o
 -18   1   7      180.28      216.64      4.25 o
 -17   1   7        0.78        1.27      1.31 o
 -16   1   7        0.06       -0.16      1.09 o
 -15   1   7        1.42        2.44      1.04 o
 -14   1   7        0.74       -0.05      0.90 o
 -13   1   7      663.43      619.61      5.60 o
 -12   1   7      635.42      646.37      5.21 o
 -11   1   7       50.67       68.70      1.68 o
 -10   1   7     1707.82     1661.09      8.68 o
  -9   1   7       23.77       15.91      0.75 o
  -8   1   7      108.20       78.88      1.37 o
  -7   1   7      917.82     1000.69      6.93 o
  -6   1   7      374.34      320.66      2.93 o
  -5   1   7        3.81        5.58      0.52 o
  -4   1   7      337.82      304.57      2.56 o
  -3   1   7       68.27       68.45      1.31 o
  -2   1   7      120.96      114.76      1.89 o
  -1   1   7       28.03       29.79      0.92 o
   0   1   7      584.64      564.78      4.47 o
   1   1   7     1996.19     2061.35     12.50 o
   2   1   7      474.52      546.96      3.80 o
   3   1   7        1.78        1.28      0.57 o
   4   1   7     3079.32     3210.44     18.26 o
   5   1   7      693.86      684.81      4.93 o
   6   1   7       26.53       22.15      1.03 o
   7   1   7        4.78        1.80      0.75 o
   8   1   7      132.85      141.30      2.09 o
   9   1   7     1288.80     1258.41      8.14 o
  10   1   7      524.84      492.20      4.72 o
  11   1   7      844.44      809.65      6.65 o
  12   1   7      596.53      574.79      5.62 o
  13   1   7      113.39      126.03      2.94 o
  14   1   7      390.94      371.94      5.83 o
  15   1   7       85.89       79.01      4.08 o
  16   1   7      420.29      451.31      8.57 o
  17   1   7      522.57      539.46     11.05 o
  18   1   7      255.61      256.53      7.48 o
  19   1   7        3.53       -0.18      3.96 o
  20   1   7       48.73       44.90      7.65 o
  21   1   7      585.49      603.35     16.03 o
  22   1   7       85.95       85.54      8.07 o
 -27   2   7      235.29      249.46      9.22 o
 -26   2   7        2.39        1.83      4.26 o
 -25   2   7       45.00       42.05      3.82 o
 -24   2   7       65.52       65.24      4.38 o
 -23   2   7       42.05       31.53      3.54 o
 -22   2   7       24.33       21.13      3.07 o
 -21   2   7       31.02       29.34      2.96 o
 -20   2   7       39.31       29.92      2.79 o
 -19   2   7     1273.21     1285.55     13.16 o
 -18   2   7      128.65      125.39      3.75 o
 -17   2   7       80.52       83.03      2.73 o
 -16   2   7       70.23       77.53      2.76 o
 -15   2   7      130.89      156.02      2.62 o
 -14   2   7      478.73      452.85      4.43 o
 -13   2   7      672.84      647.04      5.69 o
 -12   2   7     2142.71     2038.30     13.65 o
 -11   2   7     3045.64     2944.73     17.41 o
 -10   2   7       13.03       20.46      1.20 o
  -9   2   7       73.81       69.77      1.41 o
  -8   2   7      197.90      191.25      2.27 o
  -7   2   7     1243.69     1245.09      8.03 o
  -6   2   7     1173.04     1196.62      7.73 o
  -5   2   7     2264.78     2502.71     15.22 o
  -4   2   7       18.54       16.27      0.80 o
  -3   2   7      860.96      815.15      5.69 o
  -2   2   7      999.96      906.00      6.47 o
  -1   2   7       40.27       51.03      1.09 o
   0   2   7       12.51        8.72      0.67 o
   1   2   7      139.58       99.46      1.42 o
   2   2   7     5811.53     5869.42     29.88 o
   3   2   7       98.03      114.18      1.83 o
   4   2   7      312.78      335.79      2.74 o
   5   2   7      758.75      800.46      5.48 o
   6   2   7     1273.85     1165.45      7.64 o
   7   2   7       79.97       69.31      1.62 o
   8   2   7      500.29      518.63      4.47 o
   9   2   7      642.78      568.13      4.68 o
  10   2   7     2715.57     2575.82     16.00 o
  11   2   7        0.20        0.51      1.12 o
  12   2   7       13.74       10.82      1.47 o
  13   2   7      225.18      223.50      4.41 o
  14   2   7      199.76      210.15      4.73 o
  15   2   7      140.39      133.55      4.52 o
  16   2   7      168.99      169.12      5.49 o
  17   2   7       52.65       50.80      4.08 o
  18   2   7        8.46        2.59      3.37 o
  19   2   7      127.90      124.32      8.21 o
  20   2   7      213.12      226.40     12.62 o
  21   2   7       17.09       21.02      6.04 o
 -26   3   7        2.22        0.76      4.38 o
 -25   3   7       13.92       19.27      3.67 o
 -24   3   7      963.10     1025.06     24.22 o
 -23   3   7        0.26        1.35      2.63 o
 -22   3   7       62.12       65.17      3.59 o
 -21   3   7      114.87      108.41      4.32 o
 -20   3   7      196.93      172.57      4.65 o
 -19   3   7        0.09        1.13      1.97 o
 -18   3   7      107.37      102.36      3.14 o
 -17   3   7       52.66       58.35      3.67 o
 -16   3   7     1378.77     1278.29     11.83 o
 -15   3   7       19.20        9.30      1.53 o
 -14   3   7       69.75       72.98      2.32 o
 -13   3   7       10.64        6.45      1.16 o
 -12   3   7      218.66      195.63      2.98 o
 -11   3   7       69.53       68.01      1.92 o
 -10   3   7       56.07       47.55      1.31 o
  -9   3   7      539.28      510.88      4.30 o
  -8   3   7       25.33       32.33      1.01 o
  -7   3   7     1070.88     1131.82      9.35 o
  -6   3   7     1324.77     1372.97     10.58 o
  -5   3   7       45.64       44.15      1.36 o
  -4   3   7       91.73      106.53      1.77 o
  -3   3   7     1309.12     1359.27      8.96 o
  -2   3   7      832.76      793.09      5.53 o
  -1   3   7      121.91      118.43      1.66 o
   0   3   7       88.02       61.93      1.19 o
   1   3   7      313.10      326.04      2.89 o
   2   3   7       16.49       20.12      0.92 o
   3   3   7       44.89       49.93      1.17 o
   4   3   7      556.68      572.95      4.25 o
   5   3   7        1.25        0.84      0.70 o
   6   3   7       33.88       21.61      1.07 o
   7   3   7     1641.90     1638.42     10.06 o
   8   3   7      269.57      259.15      2.98 o
   9   3   7      151.91      146.60      2.67 o
  10   3   7      169.57      206.41      3.06 o
  11   3   7     1557.95     1564.24     11.73 o
  12   3   7      784.40      795.31      9.42 o
  13   3   7        9.92       12.60      2.15 o
  14   3   7       54.95       58.63      3.20 o
  15   3   7     1125.79     1163.74     14.11 o
  16   3   7        2.10        1.41      3.05 o
  17   3   7       88.92       90.08      5.36 o
  18   3   7       28.11       27.95      4.64 o
  19   3   7      119.10      118.43      6.81 o
  20   3   7      184.12      172.67      7.65 o
  21   3   7        3.10        0.88      5.67 o
 -26   4   7       62.12       74.01     10.03 o
 -25   4   7       96.62       96.54      9.14 o
 -24   4   7        0.09        0.02      3.49 o
 -23   4   7      103.69       98.64      5.13 o
 -22   4   7       28.64       32.34      3.21 o
 -21   4   7        5.94        9.41      2.41 o
 -20   4   7       52.35       47.60      2.74 o
 -19   4   7       31.88       27.82      2.32 o
 -18   4   7       24.90       20.54      2.15 o
 -17   4   7        1.17        1.23      1.66 o
 -16   4   7      211.45      202.03      4.11 o
 -15   4   7      278.35      280.61      4.61 o
 -14   4   7      807.25      737.11      7.54 o
 -13   4   7      300.89      301.31      4.30 o
 -12   4   7      105.22      110.36      2.62 o
 -11   4   7      306.00      293.70      3.96 o
 -10   4   7     1249.96     1180.80      9.81 o
  -9   4   7      367.27      387.54      4.36 o
  -8   4   7      448.64      454.63      4.72 o
  -7   4   7     1060.87     1037.74      7.10 o
  -6   4   7      627.30      594.45      5.96 o
  -5   4   7       24.24       11.87      0.82 o
  -4   4   7      235.58      200.41      2.26 o
  -3   4   7       21.50       18.04      0.87 o
  -2   4   7     1787.04     1842.63      9.54 o
  -1   4   7       13.54       25.22      1.54 o
   0   4   7        0.82        1.89      0.62 o
   1   4   7      811.13      856.89      6.35 o
   2   4   7      534.67      503.04      4.05 o
   3   4   7      843.71      793.30      5.47 o
   4   4   7        3.78        1.25      0.76 o
   5   4   7      603.78      606.71      4.70 o
   6   4   7       19.45       17.63      1.10 o
   7   4   7      116.41      140.73      2.16 o
   8   4   7        6.88        4.23      0.97 o
   9   4   7      430.89      419.96      6.92 o
  10   4   7      126.25      118.52      2.51 o
  11   4   7       28.06       32.54      2.10 o
  12   4   7        0.26        1.31      1.68 o
  13   4   7       11.35        9.12      2.17 o
  14   4   7        0.90        3.23      2.13 o
  15   4   7      254.23      254.43      6.56 o
  16   4   7       55.05       62.58      4.81 o
  17   4   7        0.60        4.04      3.83 o
  18   4   7      106.80      114.80      6.89 o
  19   4   7      110.55      123.43      8.08 o
  20   4   7        0.39        4.74      4.52 o
 -25   5   7       55.00       64.70      6.49 o
 -24   5   7      240.73      246.65      7.10 o
 -23   5   7      163.80      170.42      6.49 o
 -22   5   7      108.11      103.48      4.72 o
 -21   5   7      443.94      451.41      7.03 o
 -20   5   7       44.64       42.18      2.99 o
 -19   5   7       65.29       58.08      3.69 o
 -18   5   7      219.59      215.05      4.44 o
 -17   5   7       96.92       92.49      3.22 o
 -16   5   7      221.04      196.80      3.96 o
 -15   5   7        6.58        3.70      1.59 o
 -14   5   7        0.73       -1.25      1.37 o
 -13   5   7        0.01        0.40      1.24 o
 -12   5   7       31.64       32.64      1.79 o
 -11   5   7      196.42      173.39      2.96 o
 -10   5   7      211.52      187.97      2.97 o
  -9   5   7      194.76      194.25      2.80 o
  -8   5   7       40.14       38.61      1.48 o
  -7   5   7      312.22      364.51      3.81 o
  -6   5   7      407.00      421.38      3.86 o
  -5   5   7      221.53      235.06      3.28 o
  -4   5   7      330.31      318.42      2.99 o
  -3   5   7      218.23      240.57      2.65 o
  -2   5   7     1126.10     1131.58      7.75 o
  -1   5   7     1370.33     1409.05      8.91 o
   0   5   7      549.60      599.46      4.49 o
   1   5   7      477.48      414.34      3.96 o
   2   5   7        0.97        2.31      0.86 o
   3   5   7      908.03      895.30      6.64 o
   4   5   7       29.14       30.12      1.44 o
   5   5   7      163.81      151.45      2.46 o
   6   5   7       88.21       79.98      2.00 o
   7   5   7      392.61      412.74      4.50 o
   8   5   7      159.48      140.81      2.64 o
   9   5   7      363.65      382.90      5.17 o
  10   5   7      325.03      344.13      5.04 o
  11   5   7       15.00       12.30      1.88 o
  12   5   7       23.45       22.89      2.27 o
  13   5   7      226.55      217.71      4.56 o
  14   5   7        1.06        1.51      2.43 o
  15   5   7       99.27       97.45      6.45 o
  16   5   7       12.81       12.52      4.27 o
  17   5   7       32.56       36.73      5.53 o
  18   5   7        0.06        1.90      4.19 o
  19   5   7       15.81       10.31      4.80 o
  20   5   7       47.40       42.34      9.87 o
 -24   6   7        6.06        7.65      5.32 o
 -23   6   7        9.48       10.29      3.56 o
 -22   6   7      167.10      179.25      5.32 o
 -21   6   7      716.12      729.31     10.50 o
 -20   6   7       56.24       44.04      3.60 o
 -19   6   7       50.13       42.86      3.22 o
 -18   6   7       38.64       32.27      2.68 o
 -17   6   7      684.87      707.31      7.91 o
 -16   6   7       13.33       12.84      1.97 o
 -15   6   7      100.68       91.13      2.99 o
 -14   6   7      154.06      148.17      3.39 o
 -13   6   7     1134.41     1153.99     10.18 o
 -12   6   7       22.22       24.00      1.79 o
 -11   6   7      114.94      116.04      2.68 o
 -10   6   7       55.27       53.60      2.81 o
  -9   6   7      901.27      950.45      8.11 o
  -8   6   7      536.84      531.74      5.44 o
  -7   6   7        1.17        2.58      1.17 o
  -6   6   7        0.89       -1.39      1.00 o
  -5   6   7     2291.79     2274.31     14.49 o
  -4   6   7     1063.72     1092.87      7.65 o
  -3   6   7      268.42      284.91      3.54 o
  -2   6   7     1786.00     1833.18     12.16 o
  -1   6   7      723.05      749.90      6.03 o
   0   6   7      369.06      358.66      4.23 o
   1   6   7      148.52      123.88      2.27 o
   2   6   7      164.44      166.13      2.87 o
   3   6   7        5.75        6.15      1.16 o
   4   6   7     1280.89     1319.81     10.25 o
   5   6   7       54.97       59.32      2.21 o
   6   6   7       84.08       77.32      2.42 o
   7   6   7       43.98       56.66      2.51 o
   8   6   7     1516.07     1539.36     15.59 o
   9   6   7        3.70        1.92      1.67 o
  10   6   7       53.28       44.64      2.76 o
  11   6   7        2.44        0.59      1.88 o
  12   6   7      365.30      368.46      9.78 o
  13   6   7       78.96       83.88      3.70 o
  14   6   7       58.73       56.54      5.37 o
  15   6   7      525.81      553.07     21.81 o
  16   6   7      313.62      325.65     21.37 o
  17   6   7       11.74        5.93      4.46 o
  18   6   7        5.58        1.51      4.56 o
  19   6   7       15.97       15.85     10.47 o
 -22   7   7        1.88        4.44      3.71 o
 -21   7   7       17.51       16.03      3.41 o
 -20   7   7       25.26       20.87      3.37 o
 -19   7   7        0.02       -1.72      2.62 o
 -18   7   7      337.91      322.75      6.56 o
 -17   7   7       14.59       12.16      2.55 o
 -16   7   7        6.96        4.44      2.26 o
 -15   7   7        2.33       -0.79      1.97 o
 -14   7   7      184.08      186.04      4.10 o
 -13   7   7       91.85       90.95      3.03 o
 -12   7   7      134.94      128.46      3.25 o
 -11   7   7       37.39       40.18      2.46 o
 -10   7   7      153.90      161.17      3.21 o
  -9   7   7      122.61      107.37      2.72 o
  -8   7   7       20.43       19.26      1.61 o
  -7   7   7        1.55       -0.03      1.16 o
  -6   7   7       47.46       42.89      1.87 o
  -5   7   7      231.28      225.10      3.40 o
  -4   7   7      409.98      381.43      4.60 o
  -3   7   7        0.60       -1.09      1.08 o
  -2   7   7        0.10       -0.54      1.01 o
  -1   7   7     1117.74     1093.15      9.05 o
   0   7   7       16.24       15.23      1.36 o
   1   7   7       98.20       88.97      2.57 o
   2   7   7      130.02      115.26      3.03 o
   3   7   7       59.99       65.61      4.20 o
   4   7   7      267.63      251.18      4.16 o
   5   7   7       12.05       12.40      1.73 o
   6   7   7        8.81        5.36      1.70 o
   7   7   7      187.09      184.63      4.02 o
   8   7   7        0.21        2.94      1.81 o
   9   7   7        4.18        7.38      2.07 o
  10   7   7        0.02        0.64      2.05 o
  11   7   7       17.94       22.46      2.70 o
  12   7   7        4.35        2.27      2.36 o
  13   7   7       47.71       53.42      7.18 o
  14   7   7       19.86       18.57      4.53 o
  15   7   7       75.82       96.27     10.10 o
  16   7   7      159.12      152.43      7.40 o
  17   7   7       88.44       86.94      6.57 o
 -21   8   7      455.59      472.96     10.64 o
 -20   8   7        2.81        2.62      3.56 o
 -19   8   7      226.61      222.82      6.02 o
 -18   8   7      134.64      128.44      4.92 o
 -17   8   7      290.93      287.95      6.38 o
 -16   8   7       73.79       76.31      4.05 o
 -15   8   7      404.82      393.43      7.13 o
 -14   8   7     1546.69     1543.46     15.24 o
 -13   8   7      167.53      174.16      4.53 o
 -12   8   7       61.07       63.30      3.22 o
 -11   8   7      489.49      482.70      7.01 o
 -10   8   7      228.15      223.05      4.67 o
  -9   8   7       69.24       72.11      3.75 o
  -8   8   7     1287.14     1216.05     12.23 o
  -7   8   7        0.07        1.38      1.75 o
  -6   8   7      381.78      371.79      6.05 o
  -5   8   7      340.51      345.87      7.23 o
  -4   8   7        6.31        7.31      1.82 o
  -3   8   7      132.44      129.26      3.68 o
  -2   8   7      115.02      113.36      3.52 o
  -1   8   7      489.02      489.53      9.32 o
   0   8   7        0.24        1.14      1.50 o
   1   8   7        5.05        6.87      1.70 o
   2   8   7     1003.93     1025.57     10.61 o
   3   8   7        9.53       10.56      1.75 o
   4   8   7      259.42      254.35      4.67 o
   5   8   7       67.84       74.38      3.05 o
   6   8   7       12.96       12.67      2.13 o
   7   8   7       85.69       90.61      3.56 o
   8   8   7       35.84       40.74      2.84 o
   9   8   7        0.04       -0.92      2.10 o
  10   8   7      117.32      122.13      4.47 o
  11   8   7       28.34       31.74      3.09 o
  12   8   7        1.17        5.99      3.53 o
  13   8   7       62.08       55.62      5.64 o
  14   8   7      176.92      191.57      7.90 o
  15   8   7       32.72       36.19      5.48 o
  16   8   7        0.05        1.63      6.75 o
 -19   9   7        6.48        6.48      3.67 o
 -18   9   7       30.74       25.73      4.00 o
 -17   9   7       26.18       26.50      3.88 o
 -16   9   7      160.82      152.85      7.03 o
 -15   9   7       95.76       89.52      4.36 o
 -14   9   7        8.45        7.68      2.73 o
 -13   9   7      107.34      101.03      6.15 o
 -12   9   7       69.99       61.72      3.85 o
 -11   9   7       47.53       40.92      3.04 o
 -10   9   7      246.59      241.35      5.17 o
  -9   9   7       34.53       29.93      2.79 o
  -8   9   7        2.56        5.45      2.09 o
  -7   9   7      167.45      168.33      4.48 o
  -6   9   7      303.81      284.25      6.13 o
  -5   9   7       16.24       12.36      2.20 o
  -4   9   7        0.25        1.39      1.86 o
  -3   9   7        8.69        8.46      2.11 o
  -2   9   7      333.27      335.38      6.04 o
  -1   9   7       30.29       36.72      2.94 o
   0   9   7      134.58      135.21      4.45 o
   1   9   7       60.72       66.90      3.08 o
   2   9   7        1.92       -1.18      2.17 o
   3   9   7      324.65      336.55      5.86 o
   4   9   7        2.98        1.89      1.97 o
   5   9   7       61.59       65.10      3.25 o
   6   9   7       14.88        8.47      2.23 o
   7   9   7       81.29       70.72      4.37 o
   8   9   7        0.08        0.07      2.84 o
   9   9   7       33.56       38.64      3.87 o
  10   9   7        7.24        6.90      2.77 o
  11   9   7      308.62      310.59      8.47 o
  12   9   7       16.10       23.47      4.79 o
  13   9   7        0.61        3.82      4.27 o
  14   9   7       77.02       70.90      7.35 o
 -17  10   7        0.00       -7.14      3.60 o
 -16  10   7        7.64       12.46      4.05 o
 -15  10   7      102.18      111.58      5.31 o
 -14  10   7       43.45       42.69      3.99 o
 -13  10   7        5.25        3.09      3.13 o
 -12  10   7       25.13       26.62      3.65 o
 -11  10   7      436.55      429.34      8.70 o
 -10  10   7      153.45      157.83      5.61 o
  -9  10   7       25.18       23.54      3.46 o
  -8  10   7      156.18      146.87      5.35 o
  -7  10   7      110.89      114.78      6.09 o
  -6  10   7      130.79      125.11      4.58 o
  -5  10   7        8.50        8.20      2.51 o
  -4  10   7        7.84        6.07      3.45 o
  -3  10   7      210.29      203.36      5.43 o
  -2  10   7      306.92      311.12      7.14 o
  -1  10   7       59.34       63.58      4.03 o
   0  10   7       40.57       34.85      4.14 o
   1  10   7       69.54       76.89      5.12 o
   2  10   7      533.01      532.40      9.41 o
   3  10   7       75.64       79.58      4.47 o
   4  10   7      125.21      125.94      4.86 o
   5  10   7       10.94       10.95      2.90 o
   6  10   7       62.27       62.70      4.76 o
   7  10   7        0.62        1.84      2.77 o
   8  10   7       10.05        5.93      3.06 o
   9  10   7        2.19        1.38      3.12 o
  10  10   7      173.12      174.46      6.93 o
  11  10   7       10.01       16.45      5.06 o
 -13  11   7        7.97       14.64      4.44 o
 -12  11   7      135.99      156.85      7.32 o
 -11  11   7       30.80       34.42      5.71 o
 -10  11   7       18.64       16.56      3.49 o
  -9  11   7       27.39       31.42      3.84 o
  -8  11   7      180.51      179.17      6.08 o
  -7  11   7       31.23       30.55      3.79 o
  -6  11   7      156.85      148.09      5.64 o
  -5  11   7        8.74       13.22      3.30 o
  -4  11   7      109.12      116.45      5.35 o
  -3  11   7        0.72       -4.83      2.96 o
  -2  11   7      117.33      107.78      7.16 o
  -1  11   7        5.40        4.15      3.21 o
   0  11   7      144.04      137.83      7.44 o
   1  11   7      176.71      193.15      9.86 o
   2  11   7       38.28       40.15      3.84 o
   3  11   7       39.39       35.24      3.85 o
   4  11   7      184.86      167.95      8.52 o
   5  11   7       48.00       59.65      5.72 o
   6  11   7       78.91       62.43      8.30 o
   7  11   7       24.52       23.42      5.14 o
   8  11   7       97.19       94.78      8.54 o
  -7  12   7       56.15       51.61      5.28 o
  -6  12   7        7.29        0.08      3.99 o
  -5  12   7        7.46        4.36      3.96 o
  -4  12   7       13.69       15.68      4.87 o
  -3  12   7        2.47        5.96      4.53 o
  -2  12   7        0.21       -4.32      4.14 o
  -1  12   7        8.71       -0.96      6.02 o
   0  12   7        0.38        2.54      4.55 o
   1  12   7       21.68       11.37      3.97 o
   2  12   7       18.60       21.48      4.39 o
 -27   0   8        0.26        4.00      7.40 o
 -26   0   8      849.66      902.40     18.57 o
 -25   0   8        9.98       11.27      5.45 o
 -24   0   8     1281.02     1401.09     31.91 o
 -23   0   8      136.03      136.84      8.84 o
 -22   0   8       35.73       29.02      4.66 o
 -21   0   8       48.98       34.42      4.59 o
 -20   0   8     1260.42     1307.95     21.99 o
 -19   0   8      383.73      430.58      9.15 o
 -18   0   8      337.43      345.99      6.44 o
 -17   0   8      508.38      489.96      7.05 o
 -16   0   8     2507.23     2452.78     22.18 o
 -15   0   8      838.31      889.80     10.80 o
 -14   0   8     1286.21     1155.03     13.50 o
 -13   0   8      125.42      105.81      4.35 o
 -12   0   8    12004.90    11995.37     95.86 o
 -11   0   8     7570.00     7408.39     56.39 o
 -10   0   8     2131.69     2107.84     17.96 o
  -9   0   8     1944.10     1978.49     18.78 o
  -8   0   8     1724.86     1595.07     20.84 o
  -7   0   8     5493.53     5710.76     51.38 o
  -6   0   8       55.36       72.18      4.11 o
  -5   0   8        5.80        6.59      1.59 o
  -4   0   8    18838.50    20276.71    172.14 o
  -3   0   8     1432.99     1397.89     14.53 o
  -2   0   8       13.63       21.39      1.52 o
  -1   0   8      883.20     1000.69     12.79 o
   0   0   8     1247.01     1173.41     11.13 o
   1   0   8     4229.50     4243.63     38.34 o
   2   0   8     1442.60     1576.68     20.04 o
   3   0   8      904.13      907.31      8.71 o
   4   0   8      298.35      260.99      3.85 o
   5   0   8     3948.74     4028.63     32.26 o
   6   0   8      215.67      207.48      3.69 o
   7   0   8      424.40      405.55      5.53 o
   8   0   8       14.59       21.78      1.89 o
   9   0   8     3312.27     3245.30     27.47 o
  10   0   8      347.18      316.07      5.34 o
  11   0   8       46.12       44.86      2.83 o
  12   0   8      152.13      135.56      4.41 o
  13   0   8      344.99      342.78      7.58 o
  14   0   8       41.13       32.60      3.20 o
  15   0   8       84.88       90.76      5.94 o
  16   0   8      165.77      154.82      7.17 o
  17   0   8      335.93      323.48     11.72 o
  18   0   8      283.89      275.06     11.12 o
  19   0   8        8.41        9.22      5.55 o
  20   0   8      521.72      478.39     20.27 o
  21   0   8       35.41       62.79     10.62 o
 -27   1   8       21.85       25.94      7.32 o
 -26   1   8        1.65       -2.84      3.74 o
 -25   1   8       10.12        8.78      3.79 o
 -24   1   8        4.79       10.63      3.65 o
 -23   1   8      418.45      441.06      8.26 o
 -22   1   8       10.89        7.11      2.50 o
 -21   1   8      201.00      208.92      4.73 o
 -20   1   8       12.86        7.47      2.13 o
 -19   1   8        7.36        7.72      1.91 o
 -18   1   8        1.34       -2.80      1.40 o
 -17   1   8      301.07      305.98      4.42 o
 -16   1   8        0.77        1.59      1.13 o
 -15   1   8      116.45      109.12      2.30 o
 -14   1   8        0.09        0.07      0.89 o
 -13   1   8      407.16      417.99      4.15 o
 -12   1   8       85.13       76.55      1.94 o
 -11   1   8      508.25      465.36      3.93 o
 -10   1   8       60.14       52.65      1.27 o
  -9   1   8     1007.41      989.61      6.90 o
  -8   1   8       12.20       22.29      0.84 o
  -7   1   8       18.71       23.98      1.17 o
  -6   1   8     2601.40     2709.32     21.17 o
  -5   1   8      536.89      519.72      4.74 o
  -4   1   8      163.49      179.25      2.43 o
  -3   1   8       82.03       95.51      1.45 o
  -2   1   8      929.37      878.45      6.62 o
  -1   1   8      528.61      526.40      4.47 o
   0   1   8       40.87       39.51      1.18 o
   1   1   8        2.27       -0.22      0.43 o
   2   1   8        0.85        2.15      0.58 o
   3   1   8      253.85      276.04      2.87 o
   4   1   8      882.84      874.98      6.18 o
   5   1   8       34.65       32.64      1.52 o
   6   1   8       43.42       50.40      1.48 o
   7   1   8        0.27        0.26      0.80 o
   8   1   8      725.42      694.03      5.51 o
   9   1   8       32.68       36.51      1.67 o
  10   1   8       36.08       39.25      1.83 o
  11   1   8        5.27        8.70      1.47 o
  12   1   8       16.70       16.42      1.80 o
  13   1   8        4.10        3.27      1.61 o
  14   1   8        6.55        6.30      1.86 o
  15   1   8      241.50      229.91      7.11 o
  16   1   8       50.05       42.91      3.82 o
  17   1   8       62.06       65.26      4.46 o
  18   1   8        4.90        3.85      3.62 o
  19   1   8        8.75        5.62      4.29 o
  20   1   8       55.83       53.28      5.90 o
  21   1   8       96.38       92.18      8.61 o
 -26   2   8        8.71        9.04      5.31 o
 -25   2   8       51.92       60.10      4.70 o
 -24   2   8     1273.85     1383.03     15.29 o
 -23   2   8        4.79        8.97      2.75 o
 -22   2   8      161.47      153.71      4.73 o
 -21   2   8       52.87       51.88      3.35 o
 -20   2   8      542.05      564.83      7.90 o
 -19   2   8       72.66       81.51      3.80 o
 -18   2   8      358.30      361.25      5.75 o
 -17   2   8      194.44      190.53      3.84 o
 -16   2   8     1319.19     1283.27     10.02 o
 -15   2   8        4.85        2.73      1.04 o
 -14   2   8      235.67      209.13      2.89 o
 -13   2   8      181.95      161.85      2.50 o
 -12   2   8     2327.13     2248.09     15.12 o
 -11   2   8      897.63      923.76      7.34 o
 -10   2   8       21.74       23.63      1.44 o
  -9   2   8     1052.89     1093.28      8.06 o
  -8   2   8     1013.37      989.84      6.80 o
  -7   2   8     1025.61     1044.05      7.05 o
  -6   2   8       30.46       30.65      1.14 o
  -5   2   8      374.31      352.01      3.27 o
  -4   2   8     1007.77     1061.99      7.16 o
  -3   2   8      734.65      681.76      5.26 o
  -2   2   8       53.07       66.50      1.34 o
  -1   2   8     1935.58     1917.39     12.15 o
   0   2   8      147.24      114.81      1.69 o
   1   2   8     1433.53     1407.23      8.53 o
   2   2   8       16.62       25.41      0.92 o
   3   2   8      120.98      109.30      1.79 o
   4   2   8      157.88      190.48      2.29 o
   5   2   8     1908.65     1830.52     10.78 o
   6   2   8      151.32      133.53      2.03 o
   7   2   8      360.81      330.91      3.41 o
   8   2   8      196.84      156.76      2.68 o
   9   2   8      501.22      443.22      4.72 o
  10   2   8      134.54      125.44      2.72 o
  11   2   8       98.04       93.23      2.66 o
  12   2   8       13.66        8.87      1.67 o
  13   2   8        1.98        0.48      1.69 o
  14   2   8      153.78      143.94      4.20 o
  15   2   8        2.35        1.34      2.41 o
  16   2   8       14.98       12.97      3.24 o
  17   2   8        0.40       -5.66      2.83 o
  18   2   8      179.06      168.68      7.38 o
  19   2   8       31.75       30.53      5.08 o
  20   2   8       10.24        9.04      4.69 o
  21   2   8        5.67       11.58      6.54 o
 -26   3   8       51.19       61.57      6.73 o
 -25   3   8       51.79       57.00      4.54 o
 -24   3   8        9.94       14.47      3.43 o
 -23   3   8      105.24      105.61      4.63 o
 -22   3   8      132.11      140.37      4.66 o
 -21   3   8      148.03      149.31      4.63 o
 -20   3   8      341.09      337.14      6.15 o
 -19   3   8       43.63       39.81      3.19 o
 -18   3   8      201.08      198.28      4.15 o
 -17   3   8       16.09       23.69      1.95 o
 -16   3   8       10.87        9.49      1.70 o
 -15   3   8       96.57       92.67      2.60 o
 -14   3   8      212.54      198.46      3.34 o
 -13   3   8      157.84      138.05      2.69 o
 -12   3   8       53.73       62.32      1.91 o
 -11   3   8      131.70      130.84      2.24 o
 -10   3   8      165.85      135.44      2.31 o
  -9   3   8      624.76      606.46      4.78 o
  -8   3   8       39.74       42.16      1.32 o
  -7   3   8        9.90       18.16      0.98 o
  -6   3   8       66.82       98.59      1.83 o
  -5   3   8      819.58      852.52      7.11 o
  -4   3   8       35.72       32.73      1.32 o
  -3   3   8       51.58       63.81      1.44 o
  -2   3   8        7.64        9.17      0.80 o
  -1   3   8     1498.09     1416.79      9.48 o
   0   3   8      123.27       94.53      1.76 o
   1   3   8     1600.04     1620.69      9.83 o
   2   3   8      648.50      583.18      4.34 o
   3   3   8       62.37       67.52      1.38 o
   4   3   8      568.64      545.24      4.14 o
   5   3   8        3.84        3.56      0.83 o
   6   3   8        4.64        2.41      0.84 o
   7   3   8      823.79      768.15      6.02 o
   8   3   8      878.23      853.94      6.91 o
   9   3   8     1107.33     1024.49      8.21 o
  10   3   8       25.32       22.66      1.62 o
  11   3   8     1315.34     1328.62     11.97 o
  12   3   8       45.80       44.64      2.78 o
  13   3   8      110.75      107.19      3.77 o
  14   3   8      254.06      246.95      5.33 o
  15   3   8       13.85       15.23      2.69 o
  16   3   8       98.78      102.76      5.17 o
  17   3   8      119.50      113.40     10.57 o
  18   3   8       89.24       90.88      6.40 o
  19   3   8        7.19        8.49      4.48 o
  20   3   8      102.26      113.71     10.40 o
 -25   4   8        1.74        7.06      4.90 o
 -24   4   8        9.14        8.71      3.38 o
 -23   4   8        6.22        4.45      2.82 o
 -22   4   8      148.43      142.67      4.96 o
 -21   4   8      157.44      154.41      4.88 o
 -20   4   8      137.95      136.89      4.12 o
 -19   4   8       36.43       31.34      2.54 o
 -18   4   8      499.43      494.18      7.82 o
 -17   4   8      230.35      226.58      4.42 o
 -16   4   8       45.04       50.18      2.48 o
 -15   4   8      237.51      222.09      4.04 o
 -14   4   8      132.15      126.23      3.35 o
 -13   4   8      486.40      472.57      6.03 o
 -12   4   8       50.41       61.27      2.34 o
 -11   4   8        5.41        7.68      1.38 o
 -10   4   8      214.74      198.76      3.46 o
  -9   4   8      414.12      391.36      4.48 o
  -8   4   8       10.03        2.52      1.13 o
  -7   4   8      141.20      147.66      2.20 o
  -6   4   8     2221.98     2112.75     12.93 o
  -5   4   8     1965.14     1875.36     12.12 o
  -4   4   8       42.79       45.20      1.61 o
  -3   4   8        0.73       -0.47      0.64 o
  -2   4   8      210.01      197.44      2.73 o
  -1   4   8      940.15      916.95      6.60 o
   0   4   8      159.14      155.56      2.09 o
   1   4   8       11.21       16.44      1.08 o
   2   4   8     1988.73     1910.23     12.00 o
   3   4   8     1371.63     1399.97      8.61 o
   4   4   8      243.74      234.31      2.67 o
   5   4   8       19.35       18.16      1.15 o
   6   4   8       60.09       74.98      2.03 o
   7   4   8      286.76      308.03      3.81 o
   8   4   8       93.37       85.43      2.26 o
   9   4   8      669.13      681.17      6.79 o
  10   4   8      109.28      123.01      3.13 o
  11   4   8      807.29      786.76     10.42 o
  12   4   8      115.20      112.20      3.75 o
  13   4   8       64.54       67.76      3.41 o
  14   4   8        4.03        0.79      2.30 o
  15   4   8      172.48      177.49      5.42 o
  16   4   8      168.97      163.10      9.41 o
  17   4   8       42.68       36.04      5.09 o
  18   4   8        6.99        2.31      4.38 o
  19   4   8       24.86       10.28      9.24 o
  20   4   8       78.34       95.26      8.63 o
 -25   5   8      324.59      341.43     10.41 o
 -24   5   8        4.01        5.09      4.26 o
 -23   5   8       55.13       46.96      4.27 o
 -22   5   8       20.97       21.83      3.00 o
 -21   5   8       62.74       61.41      3.34 o
 -20   5   8      195.24      178.40      4.39 o
 -19   5   8      231.35      227.21      4.65 o
 -18   5   8       33.89       33.89      2.51 o
 -17   5   8      621.94      589.76      7.58 o
 -16   5   8        3.19        0.45      1.68 o
 -15   5   8      341.59      328.08      5.15 o
 -14   5   8       39.80       42.18      3.12 o
 -13   5   8       14.52       14.67      1.66 o
 -12   5   8      105.91      101.54      2.61 o
 -11   5   8      840.75      812.46      8.16 o
 -10   5   8       36.20       39.07      1.98 o
  -9   5   8      285.83      267.94      4.04 o
  -8   5   8      758.14      705.35      6.87 o
  -7   5   8      323.56      298.99      3.80 o
  -6   5   8      984.90      900.81      6.79 o
  -5   5   8      120.40      117.04      2.15 o
  -4   5   8        7.10        8.60      1.06 o
  -3   5   8     1693.87     1690.25     11.33 o
  -2   5   8      788.91      806.44      6.26 o
  -1   5   8      218.44      233.13      2.98 o
   0   5   8     2544.21     2473.01     16.16 o
   1   5   8      861.93      859.63      6.39 o
   2   5   8     1654.43     1643.78     10.66 o
   3   5   8      281.01      271.59      3.15 o
   4   5   8       72.87       72.43      1.86 o
   5   5   8       23.12       24.43      1.53 o
   6   5   8      565.69      572.83      5.61 o
   7   5   8      252.32      251.98      3.67 o
   8   5   8      252.71      243.21      3.83 o
   9   5   8       28.67       19.24      2.10 o
  10   5   8      270.21      302.12      6.05 o
  11   5   8       13.17       16.14      2.50 o
  12   5   8        7.73        7.99      2.46 o
  13   5   8        9.15        6.84      2.48 o
  14   5   8     1802.88     1845.27     22.12 o
  15   5   8      158.38      158.50      8.50 o
  16   5   8       56.70       61.12      6.15 o
  17   5   8       53.10       45.40      8.09 o
  18   5   8      154.93      138.84     10.14 o
  19   5   8      106.64      109.79     10.70 o
 -24   6   8       13.66        8.10      4.48 o
 -23   6   8       14.81       16.11      3.63 o
 -22   6   8        6.79        5.49      2.94 o
 -21   6   8        1.50        1.86      2.80 o
 -20   6   8      164.44      170.73      4.74 o
 -19   6   8       82.94       80.14      3.33 o
 -18   6   8       43.00       37.23      2.62 o
 -17   6   8       99.69       99.91      3.29 o
 -16   6   8      114.74      117.87      3.32 o
 -15   6   8      274.86      286.06      4.56 o
 -14   6   8        5.12        6.58      1.62 o
 -13   6   8       10.42        8.22      1.54 o
 -12   6   8        0.01       -1.64      1.25 o
 -11   6   8       45.45       44.19      2.39 o
 -10   6   8       32.35       27.32      2.23 o
  -9   6   8      116.19      120.69      2.54 o
  -8   6   8        9.38        9.52      1.28 o
  -7   6   8      492.88      432.65      5.00 o
  -6   6   8      148.33      131.38      2.84 o
  -5   6   8       36.89       37.45      1.85 o
  -4   6   8      220.78      229.84      3.40 o
  -3   6   8       31.93       38.71      2.42 o
  -2   6   8       59.78       68.89      2.33 o
  -1   6   8      310.70      316.23      4.34 o
   0   6   8      317.52      316.56      4.22 o
   1   6   8      145.27      150.28      3.72 o
   2   6   8      217.81      226.19      3.63 o
   3   6   8      297.46      286.00      3.91 o
   4   6   8        4.70        3.35      1.25 o
   5   6   8       44.84       43.92      2.02 o
   6   6   8       19.46       19.63      1.76 o
   7   6   8      103.94      116.57      3.67 o
   8   6   8       14.87       15.96      2.34 o
   9   6   8       21.49       24.92      2.66 o
  10   6   8      172.54      163.71      6.34 o
  11   6   8        5.65        6.32      2.48 o
  12   6   8      196.30      194.31      6.83 o
  13   6   8        1.47        1.07      3.04 o
  14   6   8      140.80      162.50      5.58 o
  15   6   8      316.55      344.97     10.10 o
  16   6   8        1.65       -3.26      4.20 o
  17   6   8       43.56       48.70      8.28 o
  18   6   8       15.04       12.16      6.30 o
 -22   7   8       14.76       14.98      4.32 o
 -21   7   8      128.74      123.08      5.07 o
 -20   7   8       74.65       76.27      4.24 o
 -19   7   8       32.33       28.08      3.23 o
 -18   7   8       20.71       21.56      3.03 o
 -17   7   8      190.18      188.35      6.80 o
 -16   7   8      137.96      138.14      3.88 o
 -15   7   8      338.18      330.49      5.54 o
 -14   7   8        3.39        7.11      1.76 o
 -13   7   8        0.24       -1.31      1.52 o
 -12   7   8      292.32      279.51      4.41 o
 -11   7   8      224.08      206.78      4.06 o
 -10   7   8       24.58       24.15      1.84 o
  -9   7   8       16.75       17.23      1.70 o
  -8   7   8      428.76      396.10      4.75 o
  -7   7   8       41.93       49.43      2.00 o
  -6   7   8      396.62      407.69      5.11 o
  -5   7   8      299.99      290.11      4.35 o
  -4   7   8       66.93       63.82      2.60 o
  -3   7   8      168.26      152.97      3.10 o
  -2   7   8       39.61       39.73      1.87 o
  -1   7   8       29.38       32.06      1.87 o
   0   7   8      289.05      287.77      4.27 o
   1   7   8      253.40      237.14      4.13 o
   2   7   8     1380.23     1378.85     13.16 o
   3   7   8       29.90       25.14      1.95 o
   4   7   8       11.83       11.49      1.87 o
   5   7   8      131.74      134.65      3.64 o
   6   7   8      822.53      824.17     13.89 o
   7   7   8      363.30      360.94      7.22 o
   8   7   8        2.38       -1.85      1.98 o
   9   7   8       35.90       37.76      3.17 o
  10   7   8     1020.77     1031.57     16.25 o
  11   7   8       19.52       21.04      6.06 o
  12   7   8        0.66        2.05      3.12 o
  13   7   8       19.31       22.25      3.46 o
  14   7   8      822.39      848.79     16.48 o
  15   7   8       45.87       41.68      5.50 o
  16   7   8        0.71       -1.16      4.37 o
 -21   8   8       35.46       34.35      4.93 o
 -20   8   8        0.81        2.02      3.44 o
 -19   8   8        7.49       10.37      3.05 o
 -18   8   8      162.21      153.43      5.05 o
 -17   8   8      149.42      141.18      5.08 o
 -16   8   8       51.75       44.60      3.40 o
 -15   8   8        4.54        4.81      2.72 o
 -14   8   8      128.96      121.15      4.26 o
 -13   8   8        0.20        1.62      2.00 o
 -12   8   8        0.90        0.82      1.90 o
 -11   8   8       14.56       15.11      2.02 o
 -10   8   8       35.97       31.94      2.28 o
  -9   8   8      101.54      106.32      3.22 o
  -8   8   8       38.03       33.98      2.23 o
  -7   8   8        3.27       -1.05      1.49 o
  -6   8   8       13.46       13.56      1.83 o
  -5   8   8       26.33       26.05      2.10 o
  -4   8   8       23.76       26.88      2.11 o
  -3   8   8      114.69      113.01      3.48 o
  -2   8   8       11.76        9.65      2.02 o
  -1   8   8       42.89       52.92      3.97 o
   0   8   8        0.25        1.31      1.72 o
   1   8   8       10.83       11.45      2.01 o
   2   8   8        0.35       -0.44      1.77 o
   3   8   8      141.86      145.80      3.86 o
   4   8   8       14.09        8.78      2.09 o
   5   8   8       22.40       16.14      2.34 o
   6   8   8        2.58        0.51      1.99 o
   7   8   8       16.45       11.51      2.39 o
   8   8   8       14.31       10.03      2.58 o
   9   8   8       28.99       26.63      3.56 o
  10   8   8       10.68       12.40      3.28 o
  11   8   8      153.69      164.37      7.49 o
  12   8   8        2.77        1.24      3.34 o
  13   8   8       74.87       85.06      6.38 o
  14   8   8        1.34        3.61      4.30 o
  15   8   8       82.89       89.73      8.31 o
 -19   9   8        5.88        4.75      4.06 o
 -18   9   8        0.14       -0.71      3.37 o
 -17   9   8       23.17       22.80      3.23 o
 -16   9   8        5.90        3.96      2.78 o
 -15   9   8        0.04        4.28      2.65 o
 -14   9   8      144.48      134.59      4.64 o
 -13   9   8        6.76       10.22      2.58 o
 -12   9   8       61.45       66.24      3.63 o
 -11   9   8      253.75      265.50      5.68 o
 -10   9   8      140.81      133.30      4.09 o
  -9   9   8       42.78       43.06      2.95 o
  -8   9   8        0.20       -2.38      1.87 o
  -7   9   8       23.17       29.17      3.04 o
  -6   9   8       10.98        8.25      2.43 o
  -5   9   8        1.25        1.76      1.98 o
  -4   9   8      375.11      372.42      6.47 o
  -3   9   8       43.32       51.99      3.32 o
  -2   9   8      114.96      121.31      4.28 o
  -1   9   8       28.67       33.67      2.93 o
   0   9   8       49.22       51.72      3.31 o
   1   9   8        5.48        5.90      2.20 o
   2   9   8       26.25       25.82      3.29 o
   3   9   8       11.32       10.56      2.32 o
   4   9   8        4.45        4.04      2.29 o
   5   9   8       24.94       16.06      2.75 o
   6   9   8       42.37       49.45      3.79 o
   7   9   8       26.28       24.51      3.64 o
   8   9   8       97.75      100.76      4.91 o
   9   9   8        0.28        4.06      3.02 o
  10   9   8       53.67       42.73      4.42 o
  11   9   8       19.74       15.68      3.82 o
  12   9   8       27.21       21.37      8.94 o
  13   9   8       67.02       68.83      7.78 o
 -16  10   8       20.03       20.94      4.00 o
 -15  10   8        9.41        7.51      3.62 o
 -14  10   8        8.66        7.47      2.84 o
 -13  10   8       64.16       59.60      3.96 o
 -12  10   8      269.00      260.77      6.29 o
 -11  10   8       42.25       46.85      3.67 o
 -10  10   8        3.33        5.22      2.64 o
  -9  10   8      110.29      112.02      5.82 o
  -8  10   8       17.02       22.06      3.90 o
  -7  10   8       83.21       87.30      4.15 o
  -6  10   8       96.97      106.16      4.40 o
  -5  10   8       13.30       15.71      3.36 o
  -4  10   8       11.75       11.29      2.66 o
  -3  10   8       42.01       43.43      3.57 o
  -2  10   8      118.84      109.67      4.72 o
  -1  10   8       63.10       59.37      3.99 o
   0  10   8      126.86      124.25      5.58 o
   1  10   8      309.73      311.44      7.94 o
   2  10   8       41.51       46.71      3.80 o
   3  10   8       16.21       20.83      3.21 o
   4  10   8        2.61        4.32      2.80 o
   5  10   8       23.98       26.65      3.43 o
   6  10   8       61.80       53.99      4.18 o
   7  10   8       31.39       24.56      3.62 o
   8  10   8        4.75        5.07      3.22 o
   9  10   8       59.36       54.20      5.22 o
  10  10   8       33.48       40.15      6.96 o
 -12  11   8       93.70      106.00      7.43 o
 -11  11   8      206.23      210.03      7.94 o
 -10  11   8       32.00       36.04      4.00 o
  -9  11   8      147.12      153.71      5.74 o
  -8  11   8        0.11        3.81      2.98 o
  -7  11   8        5.79        5.58      3.00 o
  -6  11   8       75.13       71.68      4.58 o
  -5  11   8       54.39       48.63      4.89 o
  -4  11   8        9.25       12.67      3.90 o
  -3  11   8      101.40       88.32      5.28 o
  -2  11   8       32.38       33.79      4.44 o
  -1  11   8        7.92        3.60      3.31 o
   0  11   8       34.02       43.98      6.53 o
   1  11   8       44.52       44.07      3.94 o
   2  11   8        2.58        7.36      3.03 o
   3  11   8        0.05        2.47      2.97 o
   4  11   8      121.15      134.33      6.83 o
   5  11   8        7.33        4.15      3.94 o
   6  11   8       39.31       33.07      4.85 o
   7  11   8        9.39        3.66      4.01 o
  -5  12   8        4.38       -6.48      4.34 o
  -4  12   8       84.89      108.41      7.48 o
  -3  12   8      140.44      155.94      8.31 o
  -2  12   8        2.63        4.50      4.68 o
  -1  12   8       13.59       11.23      5.16 o
 -26   1   9       22.60       29.60      5.69 o
 -25   1   9        2.78        7.40      3.61 o
 -24   1   9       71.29       86.26      4.93 o
 -23   1   9       81.32       91.48      4.19 o
 -22   1   9      251.32      262.79      5.31 o
 -21   1   9      178.29      163.73      4.20 o
 -20   1   9       96.68       84.18      3.06 o
 -19   1   9       11.66        6.07      1.82 o
 -18   1   9       43.76       35.23      2.14 o
 -17   1   9        6.31        6.72      1.47 o
 -16   1   9      466.75      488.61      5.25 o
 -15   1   9       24.75       20.18      1.31 o
 -14   1   9      621.20      657.21      6.84 o
 -13   1   9        6.04        5.50      1.04 o
 -12   1   9     1302.66     1209.74      8.90 o
 -11   1   9      301.45      264.89      3.09 o
 -10   1   9       25.61       30.75      1.32 o
  -9   1   9      788.94      750.05      6.43 o
  -8   1   9        0.81        0.93      0.76 o
  -7   1   9        0.13       -0.09      0.67 o
  -6   1   9      806.86      873.78      7.16 o
  -5   1   9     1384.68     1444.40     10.60 o
  -4   1   9        7.51       11.56      0.88 o
  -3   1   9        0.48        3.17      0.77 o
  -2   1   9      422.09      388.48      3.32 o
  -1   1   9      552.45      573.81      5.43 o
   0   1   9       12.13       10.02      0.79 o
   1   1   9      161.63      161.80      1.94 o
   2   1   9      928.81     1015.95      6.63 o
   3   1   9     1027.36     1061.81      7.53 o
   4   1   9      658.14      625.95      4.95 o
   5   1   9       39.34       34.52      1.31 o
   6   1   9      258.58      238.83      2.94 o
   7   1   9      903.90      904.04      7.22 o
   8   1   9      216.70      209.88      3.31 o
   9   1   9        0.45       -0.16      1.24 o
  10   1   9       42.15       23.56      2.63 o
  11   1   9     2454.63     2436.12     19.10 o
  12   1   9        3.52        3.86      1.63 o
  13   1   9       86.07       84.78      3.03 o
  14   1   9        5.70        5.12      1.99 o
  15   1   9      573.18      596.54     11.09 o
  16   1   9      264.62      250.18      6.83 o
  17   1   9      194.10      181.69      6.68 o
  18   1   9       39.57       40.25      4.63 o
  19   1   9       71.70       66.71      5.44 o
  20   1   9      147.64      154.15     10.04 o
 -26   2   9       59.72       68.52      6.75 o
 -25   2   9     1209.20     1294.11     14.80 o
 -24   2   9        0.09       11.70      2.89 o
 -23   2   9       10.71        9.27      2.65 o
 -22   2   9       40.02       40.79      3.29 o
 -21   2   9      193.48      180.45      4.74 o
 -20   2   9       93.84       97.03      3.75 o
 -19   2   9      259.35      257.83      4.97 o
 -18   2   9        0.29        1.51      1.75 o
 -17   2   9     1128.40     1088.80      9.69 o
 -16   2   9       49.82       64.34      2.31 o
 -15   2   9        0.91        0.03      0.99 o
 -14   2   9      127.68      106.83      2.41 o
 -13   2   9       10.39       19.98      1.26 o
 -12   2   9     1735.19     1698.56     12.39 o
 -11   2   9     1409.85     1446.98     11.03 o
 -10   2   9        7.10        5.16      0.89 o
  -9   2   9      741.39      740.46      5.87 o
  -8   2   9     1258.20     1295.96      8.99 o
  -7   2   9        0.03       -0.70      0.56 o
  -6   2   9      470.10      484.08      4.19 o
  -5   2   9     1073.17     1017.73      7.00 o
  -4   2   9     1846.57     1842.30     11.92 o
  -3   2   9     2558.39     2743.10     15.69 o
  -2   2   9      417.46      461.52      4.02 o
  -1   2   9       64.68       70.02      1.71 o
   0   2   9      861.14      805.14      6.51 o
   1   2   9       75.12       78.92      1.54 o
   2   2   9        0.13       -1.26      0.63 o
   3   2   9        8.20        3.39      0.83 o
   4   2   9     1302.83     1328.89      8.63 o
   5   2   9       62.85       69.15      1.98 o
   6   2   9      607.13      594.45      5.21 o
   7   2   9      141.59      103.59      2.33 o
   8   2   9      454.40      466.17      4.85 o
   9   2   9       16.99       16.36      1.59 o
  10   2   9     1073.41     1078.33     10.17 o
  11   2   9       38.79       43.86      2.42 o
  12   2   9      139.17      135.87      3.53 o
  13   2   9       80.31       83.82      3.47 o
  14   2   9      310.69      310.87      6.00 o
  15   2   9      146.73      152.37      4.63 o
  16   2   9      140.15      143.26      5.65 o
  17   2   9       13.38        5.51      3.76 o
  18   2   9        0.65        1.07      4.05 o
  19   2   9        6.98        6.52      4.60 o
  20   2   9       43.03       43.26      7.35 o
 -26   3   9       20.58       20.11      4.95 o
 -25   3   9       12.38       16.51      3.32 o
 -24   3   9       12.66       14.39      3.29 o
 -23   3   9        0.01       -0.55      2.71 o
 -22   3   9      205.56      218.10      5.96 o
 -21   3   9      319.42      318.67      6.09 o
 -20   3   9      288.03      294.46      8.74 o
 -19   3   9       77.37       72.62      3.38 o
 -18   3   9       57.71       63.65      3.44 o
 -17   3   9       19.13       13.72      1.74 o
 -16   3   9      206.32      206.16      3.53 o
 -15   3   9       15.51       11.56      1.83 o
 -14   3   9      199.63      179.77      3.23 o
 -13   3   9      485.95      472.50      5.27 o
 -12   3   9      880.16      848.78      7.60 o
 -11   3   9      196.21      195.64      3.37 o
 -10   3   9      114.71      130.23      2.30 o
  -9   3   9       16.86       16.33      1.06 o
  -8   3   9       10.52        5.10      0.85 o
  -7   3   9      192.43      156.22      2.29 o
  -6   3   9        4.27        8.64      0.99 o
  -5   3   9      739.92      727.01      6.16 o
  -4   3   9      254.10      229.44      2.88 o
  -3   3   9      428.79      423.58      3.87 o
  -2   3   9      436.94      419.70      4.12 o
  -1   3   9        1.57        2.01      0.72 o
   0   3   9     1039.14     1010.38      7.23 o
   1   3   9     4794.37     4603.45     26.14 o
   2   3   9      372.83      360.31      3.43 o
   3   3   9      329.50      329.02      3.46 o
   4   3   9     1038.55     1047.59      7.28 o
   5   3   9      456.17      452.69      4.34 o
   6   3   9      152.51      131.61      2.32 o
   7   3   9       24.78       27.33      1.54 o
   8   3   9        1.07        1.41      1.20 o
   9   3   9     1013.26      989.45      9.16 o
  10   3   9       66.09       60.95      2.54 o
  11   3   9      409.55      369.63      5.97 o
  12   3   9       50.81       44.45      2.97 o
  13   3   9       28.97       32.41      3.86 o
  14   3   9      295.55      282.06      5.88 o
  15   3   9       21.90       13.24      2.83 o
  16   3   9        3.15        4.76      3.61 o
  17   3   9      373.90      383.98      9.49 o
  18   3   9       15.83       14.88      4.87 o
  19   3   9        7.15        1.22      4.67 o
 -25   4   9      164.29      163.02      7.25 o
 -24   4   9       17.60       16.51      3.48 o
 -23   4   9        1.13       -0.80      2.82 o
 -22   4   9      233.35      238.40      7.60 o
 -21   4   9      376.10      383.44      6.79 o
 -20   4   9      337.51      319.02      5.61 o
 -19   4   9       61.44       61.28      2.86 o
 -18   4   9      448.08      441.53      6.26 o
 -17   4   9      265.61      260.72      4.55 o
 -16   4   9      108.83      117.14      4.31 o
 -15   4   9        2.36        0.82      1.94 o
 -14   4   9     1192.14     1160.14     11.78 o
 -13   4   9       18.81       26.99      2.04 o
 -12   4   9       85.03       88.04      2.70 o
 -11   4   9        1.25        0.27      1.19 o
 -10   4   9      328.86      298.03      4.13 o
  -9   4   9        1.44        6.26      1.16 o
  -8   4   9      427.10      422.47      4.67 o
  -7   4   9       59.85       90.33      1.77 o
  -6   4   9        5.96        1.03      0.80 o
  -5   4   9      897.51      862.30      6.36 o
  -4   4   9       80.39       89.34      1.80 o
  -3   4   9       55.26       44.04      1.44 o
  -2   4   9      803.77      809.48      6.38 o
  -1   4   9        0.11       -1.61      0.81 o
   0   4   9      167.70      181.27      3.44 o
   1   4   9      160.16      146.73      2.36 o
   2   4   9      266.22      247.12      3.52 o
   3   4   9      131.59      144.94      2.19 o
   4   4   9      115.37      115.97      2.15 o
   5   4   9      390.31      379.96      4.31 o
   6   4   9        0.03        0.64      1.10 o
   7   4   9       38.07       43.49      1.91 o
   8   4   9      441.75      437.64      5.05 o
   9   4   9       27.31       23.38      1.91 o
  10   4   9      347.50      344.48      5.05 o
  11   4   9      204.20      195.80      5.44 o
  12   4   9      174.59      164.97      4.89 o
  13   4   9      212.59      213.93      5.64 o
  14   4   9        1.32        0.55      2.45 o
  15   4   9      278.43      272.76      6.44 o
  16   4   9       36.88       33.94      4.53 o
  17   4   9       38.68       45.11      5.62 o
  18   4   9       15.50       10.94      4.93 o
  19   4   9       49.86       39.24      7.14 o
 -24   5   9       32.51       20.60      5.28 o
 -23   5   9        5.26        5.44      3.04 o
 -22   5   9      114.59      119.71      5.02 o
 -21   5   9      166.71      156.60      4.54 o
 -20   5   9       68.60       70.10      3.28 o
 -19   5   9       12.60        8.51      2.29 o
 -18   5   9      346.55      362.60      5.81 o
 -17   5   9       72.16       61.40      3.32 o
 -16   5   9       23.47       26.56      2.66 o
 -15   5   9        6.11        7.98      1.97 o
 -14   5   9      535.73      557.13      9.22 o
 -13   5   9       65.29       57.42      2.83 o
 -12   5   9        1.81        1.93      1.54 o
 -11   5   9      115.91      108.15      2.90 o
 -10   5   9      616.39      611.62      6.73 o
  -9   5   9       26.36       29.84      1.92 o
  -8   5   9       36.30       25.25      1.60 o
  -7   5   9      436.35      379.61      4.49 o
  -6   5   9        1.10        2.29      1.05 o
  -5   5   9      421.59      459.94      4.80 o
  -4   5   9      147.47      111.43      2.33 o
  -3   5   9       15.35       15.56      1.28 o
  -2   5   9      113.97      112.09      2.51 o
  -1   5   9      577.11      556.93      6.01 o
   0   5   9      373.51      342.12      4.05 o
   1   5   9       27.60       19.74      1.46 o
   2   5   9       22.35       32.22      1.55 o
   3   5   9      159.32      177.15      2.78 o
   4   5   9      312.10      317.22      3.92 o
   5   5   9       31.17       31.86      1.75 o
   6   5   9      110.29      108.11      2.59 o
   7   5   9       94.65       89.11      2.55 o
   8   5   9      179.63      158.13      4.25 o
   9   5   9      514.40      551.72      7.77 o
  10   5   9      473.04      491.10      9.30 o
  11   5   9        4.07        4.78      2.31 o
  12   5   9      826.40      864.78     11.81 o
  13   5   9        3.07       11.26      3.27 o
  14   5   9      110.33      108.42      4.99 o
  15   5   9       25.08       34.99      4.56 o
  16   5   9        0.79       -1.95      4.36 o
  17   5   9      152.80      152.93      9.20 o
  18   5   9       27.19       19.26      6.78 o
 -23   6   9      159.37      163.17      7.48 o
 -22   6   9      178.64      187.05      5.33 o
 -21   6   9       35.22       38.42      3.19 o
 -20   6   9        0.27       -0.31      2.20 o
 -19   6   9      622.58      631.27      7.84 o
 -18   6   9      116.99      111.85      3.41 o
 -17   6   9       16.52       14.16      2.10 o
 -16   6   9        0.50        3.91      2.11 o
 -15   6   9     1018.45     1008.49     11.03 o
 -14   6   9      927.99      924.40     10.25 o
 -13   6   9      114.86      118.33      3.57 o
 -12   6   9       31.94       35.03      3.67 o
 -11   6   9     1028.06      989.42     10.28 o
 -10   6   9     1747.31     1674.95     16.32 o
  -9   6   9       64.73       77.63      2.75 o
  -8   6   9      559.59      483.23      6.01 o
  -7   6   9      154.79      167.28      3.34 o
  -6   6   9     1253.86     1233.27     10.05 o
  -5   6   9       82.19       87.56      2.61 o
  -4   6   9       11.10        5.89      1.29 o
  -3   6   9      203.27      194.67      3.89 o
  -2   6   9     2820.92     2830.93     20.51 o
  -1   6   9        0.36       -1.53      1.21 o
   0   6   9       62.29       61.00      1.96 o
   1   6   9      131.70      129.56      2.89 o
   2   6   9     1419.36     1392.50     11.52 o
   3   6   9        3.12        1.51      1.30 o
   4   6   9        9.09        4.97      1.41 o
   5   6   9       78.39       76.37      2.52 o
   6   6   9      212.95      201.01      3.98 o
   7   6   9      173.59      177.37      4.43 o
   8   6   9        0.61       -1.30      1.92 o
   9   6   9       36.65       36.68      3.11 o
  10   6   9      472.03      489.70      8.31 o
  11   6   9        6.38        5.60      2.57 o
  12   6   9      291.58      270.90      7.04 o
  13   6   9       40.38       44.33      4.54 o
  14   6   9       89.03      100.85      6.10 o
  15   6   9      344.38      362.61     10.49 o
  16   6   9      125.67      115.50      7.29 o
  17   6   9       11.85        6.44      7.17 o
 -22   7   9       22.26       24.30      4.57 o
 -21   7   9       38.26       35.96      3.53 o
 -20   7   9       61.46       58.11      4.14 o
 -19   7   9      129.05      126.10      4.65 o
 -18   7   9       63.57       56.77      3.19 o
 -17   7   9        6.57        3.02      2.33 o
 -16   7   9      111.31      113.42      4.02 o
 -15   7   9        1.66        3.27      2.01 o
 -14   7   9        1.54        0.92      1.87 o
 -13   7   9       44.38       44.75      2.68 o
 -12   7   9       61.68       72.54      3.82 o
 -11   7   9       57.37       53.34      2.67 o
 -10   7   9      121.24      121.87      3.38 o
  -9   7   9        7.10        1.78      1.64 o
  -8   7   9        3.55        2.61      1.62 o
  -7   7   9      362.43      342.55      5.12 o
  -6   7   9        9.09        8.53      1.59 o
  -5   7   9       70.73       77.19      3.81 o
  -4   7   9        1.47        2.15      1.27 o
  -3   7   9        4.29        3.22      1.28 o
  -2   7   9      111.14      117.41      2.79 o
  -1   7   9       78.25       78.63      2.55 o
   0   7   9      170.57      165.41      3.35 o
   1   7   9      555.64      540.95      6.52 o
   2   7   9       51.44       55.27      2.67 o
   3   7   9       97.51       92.89      2.83 o
   4   7   9       23.52       14.56      1.88 o
   5   7   9        0.51       -0.11      1.68 o
   6   7   9        0.02        0.02      2.00 o
   7   7   9      241.59      252.33      5.75 o
   8   7   9        0.41        0.00      2.42 o
   9   7   9      170.45      157.67      5.06 o
  10   7   9       16.85        8.87      2.84 o
  11   7   9       55.63       48.50      4.04 o
  12   7   9       77.47       88.25      6.25 o
  13   7   9       23.89       22.81      3.99 o
  14   7   9       18.61       19.49      4.91 o
  15   7   9       80.86       81.37      8.24 o
 -20   8   9       57.16       47.83      5.06 o
 -19   8   9      133.31      135.87      5.99 o
 -18   8   9        5.11        8.28      3.42 o
 -17   8   9        0.36        1.74      2.99 o
 -16   8   9       29.77       32.29      3.63 o
 -15   8   9      231.49      226.03      6.20 o
 -14   8   9       24.57       21.71      3.23 o
 -13   8   9       64.89       66.57      3.66 o
 -12   8   9       74.22       75.22      3.52 o
 -11   8   9      191.85      194.00      4.36 o
 -10   8   9       45.17       46.95      3.18 o
  -9   8   9      346.60      348.16      6.46 o
  -8   8   9       82.71       76.70      3.21 o
  -7   8   9      208.63      222.32      4.48 o
  -6   8   9      358.93      341.50      5.00 o
  -5   8   9      329.17      329.11      4.92 o
  -4   8   9      263.48      262.38      4.66 o
  -3   8   9      804.89      820.32      9.99 o
  -2   8   9      844.44      866.33     12.65 o
  -1   8   9      500.13      526.89      8.75 o
   0   8   9       40.70       40.27      3.48 o
   1   8   9      749.60      765.97     10.92 o
   2   8   9       83.92       93.27      3.66 o
   3   8   9       77.13       81.06      3.28 o
   4   8   9      317.38      328.55      6.07 o
   5   8   9       94.74       96.15      5.06 o
   6   8   9       50.79       41.00      3.08 o
   7   8   9        2.20        2.18      2.41 o
   8   8   9        6.67        8.17      2.81 o
   9   8   9       20.06       12.90      3.29 o
  10   8   9      170.13      165.28      6.97 o
  11   8   9       20.00       14.71      4.61 o
  12   8   9      126.76      137.80      7.29 o
  13   8   9        2.87        2.29      5.60 o
  14   8   9        3.13        6.71      6.84 o
 -18   9   9        4.09        6.61      3.96 o
 -17   9   9        3.38       -0.09      3.28 o
 -16   9   9       78.87       79.11      4.93 o
 -15   9   9       98.31      112.07      7.35 o
 -14   9   9       26.53       21.96      3.50 o
 -13   9   9      165.11      169.21      5.72 o
 -12   9   9      240.05      239.27      8.25 o
 -11   9   9      105.19      107.90      3.92 o
 -10   9   9        1.74        2.41      2.09 o
  -9   9   9       22.45       19.70      2.52 o
  -8   9   9      305.68      299.77      6.72 o
  -7   9   9      151.46      145.81      4.92 o
  -6   9   9        0.04       -1.98      1.84 o
  -5   9   9      161.87      173.77      4.67 o
  -4   9   9      316.78      329.66      8.54 o
  -3   9   9       18.10       13.42      2.64 o
  -2   9   9        0.88        1.39      2.10 o
  -1   9   9       90.22       92.75      4.53 o
   0   9   9       73.16       78.69      5.78 o
   1   9   9      254.74      256.52      5.93 o
   2   9   9       40.57       40.86      3.01 o
   3   9   9       17.20       24.81      2.73 o
   4   9   9        3.08        3.35      2.26 o
   5   9   9      293.58      300.30      6.54 o
   6   9   9        1.17        0.81      2.71 o
   7   9   9        0.44        2.64      2.79 o
   8   9   9        0.21        1.06      3.13 o
   9   9   9      347.73      331.07      8.53 o
  10   9   9        8.28       11.43      3.70 o
  11   9   9       32.02       23.66      5.13 o
  12   9   9       18.66       10.23      8.61 o
 -15  10   9      121.80      132.98      6.08 o
 -14  10   9       83.89       74.94      5.03 o
 -13  10   9      153.27      167.52      6.48 o
 -12  10   9        0.28        1.59      2.49 o
 -11  10   9       67.66       73.79      3.91 o
 -10  10   9       20.96       16.65      5.21 o
  -9  10   9      257.71      260.81      8.94 o
  -8  10   9      394.68      409.73      8.93 o
  -7  10   9       32.70       42.11      3.32 o
  -6  10   9       33.12       30.00      3.31 o
  -5  10   9       79.94       77.62      4.25 o
  -4  10   9       61.75       63.09      4.01 o
  -3  10   9        1.57        1.62      3.72 o
  -2  10   9        3.15        1.48      2.65 o
  -1  10   9       76.97       79.06      4.43 o
   0  10   9       16.13       13.64      3.04 o
   1  10   9       44.59       54.57      3.90 o
   2  10   9        0.20       -2.70      2.59 o
   3  10   9       13.11       15.55      3.12 o
   4  10   9      212.10      207.51      6.99 o
   5  10   9        3.49        2.34      2.80 o
   6  10   9       17.42       13.72      4.75 o
   7  10   9        1.65        0.69      3.76 o
   8  10   9       55.40       61.46      8.92 o
   9  10   9       21.13       21.68      4.90 o
 -11  11   9      103.22      115.80      7.76 o
 -10  11   9        5.81       13.75      4.28 o
  -9  11   9       42.25       31.22      3.54 o
  -8  11   9       13.69       12.52      3.23 o
  -7  11   9        0.17       -2.25      3.25 o
  -6  11   9        1.75        1.44      2.92 o
  -5  11   9       11.98       11.48      3.25 o
  -4  11   9       30.39       26.75      4.69 o
  -3  11   9       53.59       57.87      4.54 o
  -2  11   9       40.07       37.96      4.12 o
  -1  11   9        2.45        0.32      3.09 o
   0  11   9      170.03      154.53      6.22 o
   1  11   9        4.29        7.48      3.12 o
   2  11   9        0.09       -1.27      3.66 o
   3  11   9      232.71      257.94      8.23 o
   4  11   9       27.45       21.37      4.53 o
   5  11   9       17.58       15.99      5.51 o
 -26   0  10      126.59      154.19     19.58 o
 -25   0  10      171.80      176.95      8.58 o
 -24   0  10       13.23       10.29      7.58 o
 -23   0  10       26.70       36.40      5.03 o
 -22   0  10      491.03      488.08     17.05 o
 -21   0  10      600.71      616.78     10.83 o
 -20   0  10       56.72       61.95      4.02 o
 -19   0  10      110.82      107.76      4.46 o
 -18   0  10     1234.09     1245.23     15.87 o
 -17   0  10      571.02      585.93      8.10 o
 -16   0  10        5.64        5.72      2.24 o
 -15   0  10        0.96        1.60      1.59 o
 -14   0  10        4.08        3.68      1.44 o
 -13   0  10       52.19       60.44      3.83 o
 -12   0  10     2940.45     2805.02     35.58 o
 -11   0  10      177.18      166.97      4.45 o
 -10   0  10     1642.85     1717.47     18.55 o
  -9   0  10     2232.94     2186.16     24.17 o
  -8   0  10      233.98      222.53      5.47 o
  -7   0  10      437.14      463.75      7.03 o
  -6   0  10      204.18      170.52      5.23 o
  -5   0  10     2680.68     2685.61     26.20 o
  -4   0  10       94.33      108.60      3.20 o
  -3   0  10      121.59      157.88      4.14 o
  -2   0  10     1695.33     1720.26     19.01 o
  -1   0  10     1457.29     1343.33     15.65 o
   0   0  10      537.94      513.99      7.22 o
   1   0  10       96.46       96.57      2.21 o
   2   0  10      523.09      492.81      6.38 o
   3   0  10       91.57       81.44      2.35 o
   4   0  10      677.41      652.65      9.02 o
   5   0  10      204.88      175.66      3.56 o
   6   0  10       98.57       94.15      3.26 o
   7   0  10     1975.06     1849.11     20.87 o
   8   0  10     1119.87     1029.09     14.36 o
   9   0  10        0.47        0.17      2.24 o
  10   0  10       58.30       46.44      3.68 o
  11   0  10     1276.61     1273.22     17.82 o
  12   0  10       47.52       47.33      3.55 o
  13   0  10      111.52      106.11      4.69 o
  14   0  10       11.82       10.63      2.97 o
  15   0  10       35.68       30.54      4.23 o
  16   0  10      287.19      296.58     11.59 o
  17   0  10        8.24       12.56      5.53 o
  18   0  10       25.01       22.45     11.48 o
  19   0  10       75.61       82.22     11.39 o
 -26   1  10       52.50       56.47      6.37 o
 -25   1  10       11.29        8.03      3.39 o
 -24   1  10        2.53        4.72      3.12 o
 -23   1  10       35.92       35.44      3.65 o
 -22   1  10        7.98        4.79      2.32 o
 -21   1  10      212.51      223.06      5.62 o
 -20   1  10      195.52      204.84      3.97 o
 -19   1  10      277.02      272.72      4.56 o
 -18   1  10        0.56        0.26      1.50 o
 -17   1  10       96.98       92.10      2.47 o
 -16   1  10      190.17      179.27      3.63 o
 -15   1  10      243.08      243.38      3.50 o
 -14   1  10      437.48      414.14      4.52 o
 -13   1  10      934.97      935.14      7.69 o
 -12   1  10      943.24      950.30     10.90 o
 -11   1  10        2.19        2.80      0.96 o
 -10   1  10        0.15        0.39      0.85 o
  -9   1  10        2.44        3.88      0.92 o
  -8   1  10       59.82       46.53      1.86 o
  -7   1  10       53.20       55.15      2.19 o
  -6   1  10      958.23      919.81      7.31 o
  -5   1  10      104.66      107.76      2.85 o
  -4   1  10      211.63      200.75      2.87 o
  -3   1  10      188.92      179.32      2.86 o
  -2   1  10     1084.04     1099.93      8.78 o
  -1   1  10       62.83       63.33      1.46 o
   0   1  10        2.06        0.93      0.78 o
   1   1  10      237.16      219.77      2.80 o
   2   1  10     1610.52     1559.97     10.01 o
   3   1  10      186.97      173.74      2.40 o
   4   1  10       35.96       40.97      1.57 o
   5   1  10       28.33       25.62      1.27 o
   6   1  10      364.56      347.53      4.29 o
   7   1  10       68.87       68.76      2.32 o
   8   1  10       13.42       18.05      1.82 o
   9   1  10       14.44        8.66      1.75 o
  10   1  10      809.53      789.92      8.91 o
  11   1  10       40.20       33.36      2.34 o
  12   1  10       16.55       15.56      2.09 o
  13   1  10      121.30      117.74      3.42 o
  14   1  10      112.39      117.86      4.17 o
  15   1  10      408.76      418.31      7.27 o
  16   1  10       84.52       86.73      7.85 o
  17   1  10       53.97       54.76      5.03 o
  18   1  10       18.36       19.46      4.48 o
  19   1  10       52.11       40.10      7.12 o
 -26   2  10       39.84       45.25      9.58 o
 -25   2  10        3.47        9.78      2.94 o
 -24   2  10      410.42      434.85      7.07 o
 -23   2  10       56.47       57.74      3.35 o
 -22   2  10      231.52      219.58      5.13 o
 -21   2  10       46.10       41.77      3.00 o
 -20   2  10       12.67        9.16      2.21 o
 -19   2  10       31.96       36.93      2.76 o
 -18   2  10       92.66       87.57      3.20 o
 -17   2  10      303.62      295.58      5.92 o
 -16   2  10      604.91      583.68      6.65 o
 -15   2  10      520.75      503.58      5.86 o
 -14   2  10      366.57      371.11      4.49 o
 -13   2  10       68.61       71.77      1.96 o
 -12   2  10     1649.94     1633.86     12.11 o
 -11   2  10      949.87      914.21      7.41 o
 -10   2  10       81.20       74.52      1.86 o
  -9   2  10     1607.94     1586.42     10.82 o
  -8   2  10      434.66      382.04      3.48 o
  -7   2  10      858.38      852.69      6.75 o
  -6   2  10      571.93      530.20      4.27 o
  -5   2  10     1835.33     1846.24     11.32 o
  -4   2  10      613.46      685.03      5.52 o
  -3   2  10      878.56      852.29      6.33 o
  -2   2  10        0.99        1.20      0.80 o
  -1   2  10     1615.82     1630.09     10.91 o
   0   2  10      544.87      564.46      5.08 o
   1   2  10     1369.13     1300.55      9.10 o
   2   2  10     1579.90     1589.52     10.03 o
   3   2  10        9.90        7.83      1.01 o
   4   2  10      300.68      285.27      3.10 o
   5   2  10      178.21      186.95      3.63 o
   6   2  10       15.60       19.43      1.50 o
   7   2  10        9.28       12.50      1.43 o
   8   2  10      209.86      198.99      3.77 o
   9   2  10        0.41        0.50      1.51 o
  10   2  10       67.80       74.24      2.74 o
  11   2  10        0.76        1.03      1.63 o
  12   2  10      130.04      120.69      3.39 o
  13   2  10       37.80       34.97      2.50 o
  14   2  10      148.32      138.94      4.52 o
  15   2  10       15.02        8.23      2.98 o
  16   2  10       70.92       78.53      5.86 o
  17   2  10       63.83       58.65      6.74 o
  18   2  10      146.27      136.34      7.78 o
  19   2  10       55.49       56.40     16.10 o
 -25   3  10      201.66      206.98      5.94 o
 -24   3  10        0.01        2.45      2.94 o
 -23   3  10        3.35        0.63      2.58 o
 -22   3  10       43.30       53.44      3.36 o
 -21   3  10      138.31      137.16      4.19 o
 -20   3  10        8.60       11.39      2.73 o
 -19   3  10      271.94      272.33      7.93 o
 -18   3  10        1.61        5.08      2.06 o
 -17   3  10      417.41      401.74      5.74 o
 -16   3  10       12.35        5.49      1.65 o
 -15   3  10      406.38      412.03      5.39 o
 -14   3  10        0.04       -0.06      1.27 o
 -13   3  10       65.00       68.68      2.21 o
 -12   3  10        8.46        4.48      1.30 o
 -11   3  10       73.26       80.96      2.23 o
 -10   3  10      660.89      640.71      6.72 o
  -9   3  10       99.81      100.31      2.15 o
  -8   3  10      175.53      154.79      2.39 o
  -7   3  10       48.61       36.68      1.41 o
  -6   3  10      831.29      713.55      6.24 o
  -5   3  10       48.57       49.23      1.74 o
  -4   3  10      588.57      610.58      5.30 o
  -3   3  10      778.18      772.01      6.54 o
  -2   3  10       65.98       68.23      1.74 o
  -1   3  10       88.76       79.92      1.76 o
   0   3  10      980.59      937.22      7.26 o
   1   3  10     1109.79     1080.19      8.05 o
   2   3  10      888.12      880.50      6.60 o
   3   3  10      304.81      317.91      3.65 o
   4   3  10       12.54       17.57      1.44 o
   5   3  10       86.34       91.48      2.16 o
   6   3  10      451.17      441.26      5.06 o
   7   3  10       80.73       90.17      2.67 o
   8   3  10      166.53      168.90      3.41 o
   9   3  10        2.59       -0.76      1.45 o
  10   3  10     1143.57     1190.90     10.84 o
  11   3  10      143.45      141.38      3.54 o
  12   3  10      128.44      129.11      4.14 o
  13   3  10      389.23      384.41      7.44 o
  14   3  10      328.60      313.13      7.36 o
  15   3  10       60.49       63.22      4.11 o
  16   3  10      108.26      112.45      6.20 o
  17   3  10       28.34       31.74      4.72 o
  18   3  10      108.45      116.67      7.73 o
 -25   4  10      123.85      128.95      7.74 o
 -24   4  10      601.39      611.96      9.71 o
 -23   4  10        8.58       10.56      3.38 o
 -22   4  10        0.20        2.90      3.18 o
 -21   4  10        3.97       -2.64      2.73 o
 -20   4  10      166.99      157.45      5.11 o
 -19   4  10      399.02      411.02      6.39 o
 -18   4  10       46.40       45.90      2.80 o
 -17   4  10       39.10       38.67      2.72 o
 -16   4  10      809.94      774.60      9.29 o
 -15   4  10      272.45      267.17      4.96 o
 -14   4  10        7.70        5.67      1.75 o
 -13   4  10       42.65       47.75      3.76 o
 -12   4  10      785.10      807.89      8.80 o
 -11   4  10     1491.74     1439.23     12.18 o
 -10   4  10      406.49      360.88      4.66 o
  -9   4  10       14.31       14.97      1.33 o
  -8   4  10      320.78      329.99      4.28 o
  -7   4  10      336.61      383.04      4.34 o
  -6   4  10      263.20      221.90      3.07 o
  -5   4  10      530.75      507.22      4.93 o
  -4   4  10     1287.50     1279.35     11.44 o
  -3   4  10      785.40      749.46      5.98 o
  -2   4  10      383.57      397.52      3.99 o
  -1   4  10       26.61       22.85      1.62 o
   0   4  10      122.23      113.09      2.49 o
   1   4  10      249.10      239.88      3.54 o
   2   4  10        6.04        2.60      1.00 o
   3   4  10      472.59      461.18      4.58 o
   4   4  10        2.54        0.14      1.04 o
   5   4  10      858.54      863.91      7.79 o
   6   4  10       51.00       49.71      2.06 o
   7   4  10       21.04       16.64      1.75 o
   8   4  10      157.94      152.25      3.38 o
   9   4  10      258.89      246.01      4.29 o
  10   4  10        2.18        2.87      1.75 o
  11   4  10      160.25      155.07      4.45 o
  12   4  10       34.28       44.67      3.59 o
  13   4  10      261.43      265.22      6.78 o
  14   4  10      442.52      472.72      9.24 o
  15   4  10        0.19       -3.20      2.83 o
  16   4  10       81.05       89.39      6.12 o
  17   4  10      208.97      196.70      7.55 o
  18   4  10        9.56        4.78     10.02 o
 -24   5  10        1.53        5.97      4.28 o
 -23   5  10       38.38       33.14      4.13 o
 -22   5  10       49.54       51.94      4.52 o
 -21   5  10        3.86        2.94      2.74 o
 -20   5  10        6.40        6.04      2.52 o
 -19   5  10       20.46       24.77      2.91 o
 -18   5  10      280.81      273.85      5.73 o
 -17   5  10       57.72       64.76      3.35 o
 -16   5  10      123.59      117.73      4.56 o
 -15   5  10       10.17        9.30      2.13 o
 -14   5  10      218.98      204.72      4.48 o
 -13   5  10      156.46      147.10      3.82 o
 -12   5  10        6.75        7.45      1.68 o
 -11   5  10       14.86       13.27      1.70 o
 -10   5  10       99.88      101.38      4.51 o
  -9   5  10      115.23      125.20      2.74 o
  -8   5  10        7.82       -0.65      1.14 o
  -7   5  10       67.07       73.81      2.43 o
  -6   5  10       84.39       86.73      2.26 o
  -5   5  10        1.68        0.37      1.08 o
  -4   5  10      246.64      230.44      3.72 o
  -3   5  10       97.26       94.44      2.45 o
  -2   5  10      153.56      152.86      3.01 o
  -1   5  10       20.57       17.94      1.68 o
   0   5  10      308.05      286.75      4.60 o
   1   5  10      534.52      505.47      5.73 o
   2   5  10        1.47        4.43      1.22 o
   3   5  10      101.24      101.79      2.58 o
   4   5  10      466.17      453.75      5.66 o
   5   5  10       42.63       52.48      2.34 o
   6   5  10      568.85      576.01      7.04 o
   7   5  10      282.22      296.01      4.61 o
   8   5  10     1073.32     1059.03     10.02 o
   9   5  10      290.94      289.09      6.50 o
  10   5  10      300.61      302.77      6.43 o
  11   5  10      131.57      121.53      5.35 o
  12   5  10        0.92        5.36      2.93 o
  13   5  10      427.03      468.52     11.03 o
  14   5  10      510.35      510.69      9.78 o
  15   5  10       23.19       22.77      3.89 o
  16   5  10      170.01      170.41      7.23 o
  17   5  10      250.42      237.91     11.15 o
 -23   6  10      133.84      147.86      8.25 o
 -22   6  10       18.91       17.63      3.33 o
 -21   6  10        7.55        6.68      2.90 o
 -20   6  10       48.54       48.75      3.78 o
 -19   6  10       14.84       12.10      2.90 o
 -18   6  10        4.26        4.95      2.32 o
 -17   6  10       13.56        8.87      2.31 o
 -16   6  10       71.93       75.25      3.44 o
 -15   6  10      164.82      175.50      5.22 o
 -14   6  10       54.90       59.99      3.02 o
 -13   6  10      186.98      178.24      4.17 o
 -12   6  10        0.06        2.04      1.68 o
 -11   6  10        1.57        1.33      1.64 o
 -10   6  10        9.96        8.60      1.77 o
  -9   6  10      108.07       88.82      3.06 o
  -8   6  10       41.36       36.08      2.51 o
  -7   6  10       58.05       70.02      2.88 o
  -6   6  10      103.83       96.38      2.87 o
  -5   6  10        5.15        4.45      1.43 o
  -4   6  10       19.51       17.11      1.71 o
  -3   6  10        9.61        7.48      1.37 o
  -2   6  10        2.53        2.95      1.38 o
  -1   6  10        6.63        3.79      1.48 o
   0   6  10       37.02       38.15      2.18 o
   1   6  10      314.64      322.12      4.56 o
   2   6  10        5.00        3.23      1.34 o
   3   6  10      114.66      113.75      2.87 o
   4   6  10        0.13       -0.18      1.47 o
   5   6  10       21.18       16.45      1.90 o
   6   6  10        2.19        2.34      1.67 o
   7   6  10        9.35        8.91      2.18 o
   8   6  10        0.31       -0.09      2.18 o
   9   6  10       25.10       23.78      2.91 o
  10   6  10        7.28        5.35      2.67 o
  11   6  10        0.71        2.83      2.78 o
  12   6  10        0.79        0.74      2.93 o
  13   6  10       93.02      107.87      5.37 o
  14   6  10        0.40        2.24      3.36 o
  15   6  10       16.21       16.31      9.66 o
  16   6  10       53.49       59.87      7.97 o
 -21   7  10       85.48       92.89      5.97 o
 -20   7  10       11.14       12.38      3.74 o
 -19   7  10       20.34       15.23      2.92 o
 -18   7  10      104.19      100.53      4.19 o
 -17   7  10       12.74       11.46      2.54 o
 -16   7  10        2.77        5.09      2.42 o
 -15   7  10        6.25        4.01      2.16 o
 -14   7  10       51.84       38.33      2.86 o
 -13   7  10      156.73      152.05      4.17 o
 -12   7  10       56.21       58.30      3.86 o
 -11   7  10        0.39       -0.28      1.77 o
 -10   7  10        1.58        0.73      1.77 o
  -9   7  10      306.85      297.04      5.24 o
  -8   7  10        8.70        5.15      1.77 o
  -7   7  10       79.03       77.33      2.92 o
  -6   7  10        4.11       -2.00      1.69 o
  -5   7  10      427.61      432.85      8.35 o
  -4   7  10     1228.16     1231.12     12.77 o
  -3   7  10       73.18       78.22      4.13 o
  -2   7  10      401.72      389.97     10.79 o
  -1   7  10       59.54       64.34      3.21 o
   0   7  10       37.18       37.78      2.30 o
   1   7  10       31.77       34.17      2.57 o
   2   7  10      174.07      164.28      3.71 o
   3   7  10        8.57        7.08      1.70 o
   4   7  10      221.57      222.46      4.33 o
   5   7  10        1.80       -1.19      1.88 o
   6   7  10        0.14       -1.15      2.04 o
   7   7  10       35.87       31.77      2.98 o
   8   7  10      128.20      125.53      4.82 o
   9   7  10       17.86       17.76      3.16 o
  10   7  10        2.98        6.11      3.22 o
  11   7  10        4.75        2.73      3.02 o
  12   7  10       49.25       52.31      5.33 o
  13   7  10        0.27        1.95      3.82 o
  14   7  10      127.08      132.45      8.45 o
 -20   8  10       65.93       62.65      5.43 o
 -19   8  10        2.62        3.33      3.71 o
 -18   8  10      101.36       95.27      5.14 o
 -17   8  10        2.72        1.76      3.03 o
 -16   8  10      232.31      218.89      6.32 o
 -15   8  10       40.79       39.59      3.41 o
 -14   8  10       15.07        7.63      2.46 o
 -13   8  10       37.74       34.84      3.71 o
 -12   8  10      163.20      156.18      4.33 o
 -11   8  10       32.75       33.54      2.62 o
 -10   8  10       69.32       66.54      3.10 o
  -9   8  10       85.43       77.30      3.40 o
  -8   8  10      160.66      155.32      3.98 o
  -7   8  10      389.66      380.66      6.91 o
  -6   8  10        8.61        9.38      2.21 o
  -5   8  10       33.47       36.26      3.50 o
  -4   8  10      243.19      221.36      5.00 o
  -3   8  10      160.07      156.60      4.37 o
  -2   8  10      112.54      115.84      4.18 o
  -1   8  10      240.04      237.75      4.85 o
   0   8  10       33.26       31.75      2.56 o
   1   8  10      255.47      254.87      5.29 o
   2   8  10       11.19       12.08      2.11 o
   3   8  10       36.34       39.41      2.74 o
   4   8  10       89.85       93.37      3.79 o
   5   8  10      204.01      202.74      9.88 o
   6   8  10       39.47       37.10      3.47 o
   7   8  10       32.26       30.36      4.46 o
   8   8  10        1.19       -0.11      2.60 o
   9   8  10      147.97      150.62      5.55 o
  10   8  10        0.08       -1.56      3.42 o
  11   8  10       85.92       78.37      5.37 o
  12   8  10        0.61        4.37      6.12 o
 -17   9  10       54.34       52.16      6.20 o
 -16   9  10       17.65       12.50      3.57 o
 -15   9  10       33.58       30.52      3.88 o
 -14   9  10        0.20       -0.10      2.99 o
 -13   9  10        7.63        2.86      2.97 o
 -12   9  10       76.96       89.55      4.81 o
 -11   9  10       31.90       36.36      3.75 o
 -10   9  10      281.64      284.63      6.83 o
  -9   9  10       20.76       19.93      3.88 o
  -8   9  10       13.09       13.19      3.19 o
  -7   9  10       55.18       66.57      4.79 o
  -6   9  10       34.56       33.97      6.87 o
  -5   9  10       13.70       16.31      3.15 o
  -4   9  10       45.20       42.78      3.86 o
  -3   9  10       16.07       22.30      3.27 o
  -2   9  10      118.48      129.12      4.25 o
  -1   9  10       24.74       27.20      2.94 o
   0   9  10        5.80        6.39      2.36 o
   1   9  10       41.97       50.64      3.42 o
   2   9  10      681.05      648.43     11.68 o
   3   9  10       39.89       37.69      3.43 o
   4   9  10        4.04        5.04      2.53 o
   5   9  10       40.81       30.63      3.29 o
   6   9  10       39.67       45.03      4.94 o
   7   9  10      189.44      188.80      6.43 o
   8   9  10        0.04       -0.92      3.00 o
   9   9  10        0.39       -0.85      4.51 o
  10   9  10      169.17      159.01      7.80 o
 -14  10  10       24.88       35.16      4.61 o
 -13  10  10      146.91      153.42      6.38 o
 -12  10  10       35.12       36.24      4.38 o
 -11  10  10       72.09       76.10      5.17 o
 -10  10  10       47.04       40.72      4.29 o
  -9  10  10       20.96       13.85      4.25 o
  -8  10  10       37.14       38.58      7.19 o
  -7  10  10       83.13       83.70      5.55 o
  -6  10  10       59.14       51.83      4.93 o
  -5  10  10        2.79        4.17      3.47 o
  -4  10  10       17.82       13.30      3.90 o
  -3  10  10       75.21       88.31      5.17 o
  -2  10  10       77.08       76.74      4.18 o
  -1  10  10       11.09       13.92      2.91 o
   0  10  10       18.45       17.94      3.12 o
   1  10  10      146.29      142.84      4.86 o
   2  10  10       32.91       23.76      3.12 o
   3  10  10       10.96       12.12      3.05 o
   4  10  10        0.20       -2.45      2.74 o
   5  10  10       37.48       40.93      4.85 o
   6  10  10        9.53       11.10      4.34 o
   7  10  10       38.59       29.26      5.68 o
  -9  11  10        1.49        1.71      4.59 o
  -8  11  10       25.30       25.86      4.73 o
  -7  11  10       16.76       13.94      5.12 o
  -6  11  10       42.70       43.11      5.68 o
  -5  11  10        3.01        1.42      3.74 o
  -4  11  10       26.84       35.81      6.74 o
  -3  11  10        1.15        1.32      3.39 o
  -2  11  10       38.80       37.98      3.97 o
  -1  11  10       68.18       71.39      6.73 o
   0  11  10        1.05        1.50      5.16 o
   1  11  10        7.70        8.06      4.26 o
   2  11  10       44.58       48.92      5.23 o
 -26   1  11       23.97       18.26      5.42 o
 -25   1  11      115.60      107.90      4.86 o
 -24   1  11       24.65       14.28      3.22 o
 -23   1  11       52.68       56.60      3.38 o
 -22   1  11        1.72        0.38      2.21 o
 -21   1  11      619.74      651.51      7.99 o
 -20   1  11      741.37      773.38      8.59 o
 -19   1  11       44.96       53.46      2.61 o
 -18   1  11      273.63      278.29      4.77 o
 -17   1  11       21.38       14.48      2.97 o
 -16   1  11      299.52      286.10      5.35 o
 -15   1  11       12.78       14.21      1.61 o
 -14   1  11      110.28      104.66      2.52 o
 -13   1  11       17.24       19.77      1.92 o
 -12   1  11     2868.85     2865.64     20.35 o
 -11   1  11        0.12        1.71      1.09 o
 -10   1  11       19.78       27.47      1.36 o
  -9   1  11        6.99        4.24      0.95 o
  -8   1  11      103.82      109.85      2.28 o
  -7   1  11      672.66      612.99      5.68 o
  -6   1  11      191.93      222.32      3.21 o
  -5   1  11      603.18      594.08      5.54 o
  -4   1  11     1532.98     1497.12     11.98 o
  -3   1  11     1150.57     1161.37     10.06 o
  -2   1  11      197.81      194.00      3.37 o
  -1   1  11       32.86       39.31      1.44 o
   0   1  11     1159.96     1158.97      8.66 o
   1   1  11     3645.20     3562.35     22.66 o
   2   1  11      843.97      836.10      6.29 o
   3   1  11      331.59      332.62      3.44 o
   4   1  11      854.62      842.12      6.90 o
   5   1  11      594.41      599.86      6.15 o
   6   1  11      822.08      765.64      8.06 o
   7   1  11       37.34       35.53      2.14 o
   8   1  11       74.27       59.97      2.67 o
   9   1  11     1243.82     1250.35     12.19 o
  10   1  11       14.19       15.48      2.16 o
  11   1  11      123.47      112.76      4.23 o
  12   1  11       24.43       26.20      2.57 o
  13   1  11      316.12      309.86      5.49 o
  14   1  11       33.97       27.17      3.13 o
  15   1  11        0.76       -0.60      2.82 o
  16   1  11       11.40        6.86      3.98 o
  17   1  11      657.56      689.88     13.31 o
  18   1  11        0.77       -3.45      5.68 o
 -26   2  11       37.92       35.67      8.64 o
 -25   2  11        0.84        0.72      4.00 o
 -24   2  11       30.56       35.34      3.63 o
 -23   2  11      374.76      368.12      7.49 o
 -22   2  11      180.49      192.15      5.44 o
 -21   2  11        5.11        6.13      2.69 o
 -20   2  11        6.67        2.63      2.42 o
 -19   2  11      232.09      219.19      4.62 o
 -18   2  11      532.14      550.42      7.15 o
 -17   2  11       33.89       31.92      2.26 o
 -16   2  11        0.01       -0.06      1.48 o
 -15   2  11      866.10      826.43      8.11 o
 -14   2  11      989.98     1046.93      9.39 o
 -13   2  11      103.50      101.54      2.37 o
 -12   2  11       18.58       21.00      1.38 o
 -11   2  11       64.76       58.48      2.63 o
 -10   2  11     2743.22     2728.21     18.43 o
  -9   2  11      430.03      394.71      4.24 o
  -8   2  11       31.98       34.82      1.51 o
  -7   2  11        0.09        1.40      0.87 o
  -6   2  11     1863.64     1948.62     13.79 o
  -5   2  11      398.46      395.48      4.64 o
  -4   2  11      708.20      685.06      5.44 o
  -3   2  11      304.60      297.52      3.47 o
  -2   2  11     1504.85     1551.72     12.55 o
  -1   2  11      602.84      604.33      5.76 o
   0   2  11      213.35      188.14      2.75 o
   1   2  11      241.48      241.44      3.02 o
   2   2  11      147.73      132.71      2.44 o
   3   2  11        1.06        1.42      1.03 o
   4   2  11       28.29       32.84      1.98 o
   5   2  11       11.48       11.22      1.41 o
   6   2  11       93.04       92.24      2.69 o
   7   2  11      123.84      119.63      3.07 o
   8   2  11       51.09       53.74      2.51 o
   9   2  11      259.68      241.53      4.48 o
  10   2  11      343.35      355.93      5.56 o
  11   2  11      174.06      152.76      3.73 o
  12   2  11      155.13      151.72      3.84 o
  13   2  11        7.73        9.25      2.35 o
  14   2  11       64.12       59.74      4.37 o
  15   2  11      302.14      298.89      6.79 o
  16   2  11       31.80       29.93      4.73 o
  17   2  11        7.33        5.92      4.32 o
 -25   3  11       19.33       17.25      4.07 o
 -24   3  11        2.87        0.48      3.25 o
 -23   3  11       60.62       62.68      4.39 o
 -22   3  11       12.21       10.04      3.75 o
 -21   3  11      104.16       86.94      4.35 o
 -20   3  11        9.27        3.93      2.53 o
 -19   3  11      339.28      331.59      6.39 o
 -18   3  11       13.59       12.54      2.23 o
 -17   3  11       26.25       34.66      2.55 o
 -16   3  11      100.45      102.98      2.97 o
 -15   3  11      291.75      284.73      4.06 o
 -14   3  11       83.25       77.43      2.45 o
 -13   3  11        5.54        7.35      1.94 o
 -12   3  11       13.24       11.49      1.65 o
 -11   3  11      244.42      234.03      3.99 o
 -10   3  11       26.09       24.51      1.69 o
  -9   3  11      457.64      446.87      4.91 o
  -8   3  11       68.10       63.68      1.83 o
  -7   3  11      325.99      282.99      3.48 o
  -6   3  11       96.70       98.98      2.48 o
  -5   3  11      942.87      880.59      7.46 o
  -4   3  11        0.51        1.37      0.82 o
  -3   3  11       11.73       10.22      1.09 o
  -2   3  11       43.30       46.08      1.47 o
  -1   3  11      177.40      163.85      2.64 o
   0   3  11      393.38      366.67      4.29 o
   1   3  11        0.43        0.91      1.04 o
   2   3  11      509.73      498.73      5.47 o
   3   3  11     1477.66     1415.90     10.79 o
   4   3  11       33.60       37.43      1.63 o
   5   3  11       17.81       13.87      1.69 o
   6   3  11       57.83       63.05      3.00 o
   7   3  11      153.60      156.98      3.48 o
   8   3  11      223.02      201.83      4.05 o
   9   3  11        0.02       -0.74      1.66 o
  10   3  11       22.84       22.86      2.15 o
  11   3  11      787.48      790.18      8.58 o
  12   3  11      171.28      188.11      4.67 o
  13   3  11       54.66       48.40      5.30 o
  14   3  11       55.56       47.28      4.22 o
  15   3  11       13.23       14.47      3.64 o
  16   3  11      423.24      434.89     12.53 o
  17   3  11       27.57       25.78      5.92 o
 -24   4  11        8.13       10.85      4.24 o
 -23   4  11       12.38       10.72      3.44 o
 -22   4  11      613.48      659.97     10.33 o
 -21   4  11       19.26       15.57      3.15 o
 -20   4  11       60.56       58.60      4.30 o
 -19   4  11      177.37      176.17      4.77 o
 -18   4  11      181.09      182.70      4.82 o
 -17   4  11      429.02      435.66      6.24 o
 -16   4  11       10.81       13.82      2.15 o
 -15   4  11      697.16      671.05      8.31 o
 -14   4  11      498.85      523.39      6.95 o
 -13   4  11       38.08       35.30      2.28 o
 -12   4  11      807.17      798.22      8.73 o
 -11   4  11        0.22        1.13      1.32 o
 -10   4  11      541.85      534.80      7.06 o
  -9   4  11      516.53      486.09      5.76 o
  -8   4  11      486.19      437.14      5.42 o
  -7   4  11        0.98        3.65      1.13 o
  -6   4  11      159.96      162.34      3.15 o
  -5   4  11      172.46      165.76      2.99 o
  -4   4  11       13.64       19.57      1.59 o
  -3   4  11        0.22        0.53      0.99 o
  -2   4  11     1103.99     1119.02     10.33 o
  -1   4  11       26.70       23.65      1.95 o
   0   4  11      163.71      149.85      3.40 o
   1   4  11        1.31       -1.34      1.09 o
   2   4  11      350.61      347.54      4.57 o
   3   4  11       24.89       25.41      1.58 o
   4   4  11      755.25      729.79      7.19 o
   5   4  11        7.96        7.43      1.46 o
   6   4  11        7.38        5.17      1.57 o
   7   4  11        2.32       -0.64      1.54 o
   8   4  11       65.05       71.65      2.79 o
   9   4  11      146.39      135.74      3.50 o
  10   4  11        0.25        3.48      1.84 o
  11   4  11      117.91      124.08      4.39 o
  12   4  11       42.77       43.27      3.89 o
  13   4  11       47.78       46.77      4.11 o
  14   4  11      171.98      163.85      5.96 o
  15   4  11       76.68       74.27      5.04 o
  16   4  11        5.09        5.71      5.13 o
 -23   5  11       63.36       51.84      5.13 o
 -22   5  11      104.41      123.28      5.45 o
 -21   5  11       16.21       15.94      3.43 o
 -20   5  11       93.62       90.80      4.55 o
 -19   5  11        0.79        2.38      2.22 o
 -18   5  11      125.34      111.69      4.20 o
 -17   5  11      146.23      159.18      4.45 o
 -16   5  11      195.66      192.58      4.67 o
 -15   5  11       13.02        9.17      2.10 o
 -14   5  11        0.73        0.10      1.76 o
 -13   5  11       46.81       49.76      2.96 o
 -12   5  11       41.30       51.69      2.57 o
 -11   5  11      269.68      253.07      5.73 o
 -10   5  11        0.11       -0.37      1.36 o
  -9   5  11       33.87       41.39      2.13 o
  -8   5  11      268.06      256.56      6.32 o
  -7   5  11      164.67      149.05      3.47 o
  -6   5  11        0.02       -0.10      1.19 o
  -5   5  11      205.28      203.45      3.76 o
  -4   5  11       58.58       68.57      2.39 o
  -3   5  11      316.43      306.88      4.32 o
  -2   5  11      330.08      333.41      4.98 o
  -1   5  11       10.26        7.74      1.52 o
   0   5  11      184.03      180.23      3.79 o
   1   5  11       84.44       81.46      3.31 o
   2   5  11      141.20      137.69      4.32 o
   3   5  11      258.93      257.06      6.49 o
   4   5  11      403.20      419.00      5.74 o
   5   5  11       49.05       50.13      2.39 o
   6   5  11       35.35       39.43      2.37 o
   7   5  11      181.78      193.33      4.29 o
   8   5  11        1.53        1.54      1.70 o
   9   5  11       40.81       41.88      2.85 o
  10   5  11       45.74       49.91      3.87 o
  11   5  11      564.16      580.91     10.28 o
  12   5  11      103.25      120.40      5.37 o
  13   5  11        8.43        5.75      3.26 o
  14   5  11      155.29      157.44      6.11 o
  15   5  11       69.79       78.55      6.11 o
 -22   6  11      223.17      225.69      7.63 o
 -21   6  11      169.82      170.77      5.15 o
 -20   6  11      431.37      412.50      7.70 o
 -19   6  11        4.55        2.52      2.60 o
 -18   6  11       31.37       33.31      3.11 o
 -17   6  11      390.07      387.59      6.90 o
 -16   6  11       39.95       33.64      2.83 o
 -15   6  11       14.86       11.48      2.19 o
 -14   6  11      154.96      148.13      5.07 o
 -13   6  11       32.97       25.69      2.39 o
 -12   6  11      739.95      719.14      8.53 o
 -11   6  11      238.33      219.22      4.43 o
 -10   6  11       43.76       47.81      2.60 o
  -9   6  11      338.13      327.15      5.22 o
  -8   6  11     1056.55     1013.79     10.31 o
  -7   6  11        9.62        8.03      2.02 o
  -6   6  11        2.69       -1.36      1.54 o
  -5   6  11      244.52      239.82      4.63 o
  -4   6  11     1282.70     1283.71     15.58 o
  -3   6  11       14.39       12.08      1.90 o
  -2   6  11      308.22      317.01      5.43 o
  -1   6  11      198.08      212.86      5.02 o
   0   6  11      553.94      552.33     10.87 o
   1   6  11      296.82      302.58      7.86 o
   2   6  11       67.49       61.32      2.80 o
   3   6  11      343.26      338.98      4.92 o
   4   6  11      479.65      481.58      8.09 o
   5   6  11       77.67       78.24      3.78 o
   6   6  11      300.80      316.38      5.17 o
   7   6  11        8.70        4.47      2.05 o
   8   6  11      233.04      230.59      5.70 o
   9   6  11      405.86      389.33     11.16 o
  10   6  11        0.13        2.10      2.84 o
  11   6  11      162.74      154.30      5.62 o
  12   6  11      241.08      248.75      7.00 o
  13   6  11       71.09       67.83      4.85 o
  14   6  11      135.58      129.37      7.07 o
 -21   7  11        1.89       -2.45      3.73 o
 -20   7  11        0.95        1.08      3.29 o
 -19   7  11        9.52        7.65      3.01 o
 -18   7  11       15.22       19.74      3.00 o
 -17   7  11      189.67      189.51      5.29 o
 -16   7  11        0.07       -4.18      2.23 o
 -15   7  11       40.93       40.03      3.21 o
 -14   7  11      141.47      134.85      4.44 o
 -13   7  11       40.50       37.33      3.24 o
 -12   7  11       88.58       89.09      3.60 o
 -11   7  11       31.05       27.55      2.55 o
 -10   7  11      148.76      153.01      4.05 o
  -9   7  11       34.18       37.94      2.60 o
  -8   7  11       86.66       89.28      3.55 o
  -7   7  11        3.70        1.06      1.89 o
  -6   7  11       37.49       36.72      2.86 o
  -5   7  11       91.50       90.09      3.69 o
  -4   7  11      454.88      457.04     10.17 o
  -3   7  11       27.53       33.95      2.77 o
  -2   7  11      110.26      116.48      3.78 o
  -1   7  11       79.08       91.11      4.40 o
   0   7  11      182.87      169.97      5.44 o
   1   7  11        2.57        1.28      1.90 o
   2   7  11       42.40       42.62      2.26 o
   3   7  11      441.90      445.80      6.00 o
   4   7  11        1.20        0.97      1.73 o
   5   7  11        8.10        4.71      2.12 o
   6   7  11       17.48       14.65      2.64 o
   7   7  11       13.69       12.82      2.87 o
   8   7  11        3.35        0.73      2.75 o
   9   7  11      101.48       97.59      4.89 o
  10   7  11      100.56      101.89      5.10 o
  11   7  11       38.95       37.26      4.03 o
  12   7  11       23.04       20.70      4.57 o
  13   7  11      161.13      154.21      8.12 o
 -19   8  11       20.25       13.21      4.13 o
 -18   8  11       69.87       60.04      4.53 o
 -17   8  11      119.16      131.35      4.95 o
 -16   8  11       51.17       46.44      3.43 o
 -15   8  11       50.34       50.05      3.45 o
 -14   8  11      129.94      126.44      4.30 o
 -13   8  11      334.72      341.87      6.21 o
 -12   8  11        0.33        2.01      2.20 o
 -11   8  11      231.83      243.16      5.18 o
 -10   8  11      141.90      140.57      5.07 o
  -9   8  11      548.09      562.03      7.82 o
  -8   8  11      134.66      148.87      4.91 o
  -7   8  11      192.25      181.83      4.67 o
  -6   8  11        0.09       -1.39      1.96 o
  -5   8  11       50.18       54.55      3.49 o
  -4   8  11       18.03       14.23      3.06 o
  -3   8  11        3.77        2.32      2.07 o
  -2   8  11      300.64      296.97      5.88 o
  -1   8  11       39.07       51.56      3.76 o
   0   8  11       53.73       57.92      4.11 o
   1   8  11       64.89       66.06      3.34 o
   2   8  11        5.97        3.43      1.95 o
   3   8  11       78.32       78.21      3.52 o
   4   8  11      115.01      124.36      6.22 o
   5   8  11       46.27       53.11      3.74 o
   6   8  11        1.60        5.83      2.76 o
   7   8  11       55.33       70.40      4.98 o
   8   8  11      123.39      124.22      5.32 o
   9   8  11       46.41       48.82      4.23 o
  10   8  11        4.61        4.43      3.85 o
  11   8  11        8.62        6.38      4.07 o
 -17   9  11       76.78       67.71      5.44 o
 -16   9  11       17.58       10.63      3.99 o
 -15   9  11        9.65        7.20      3.42 o
 -14   9  11      129.24      140.62      5.72 o
 -13   9  11       23.65       25.12      3.65 o
 -12   9  11       16.81       15.45      3.35 o
 -11   9  11      232.06      248.61      7.13 o
 -10   9  11       30.85       33.41      3.99 o
  -9   9  11       79.20       87.42      5.82 o
  -8   9  11       16.44       14.35      3.53 o
  -7   9  11       20.65       20.26      3.58 o
  -6   9  11       17.31       12.56      3.53 o
  -5   9  11       79.33       94.02      5.45 o
  -4   9  11       36.73       23.86      3.94 o
  -3   9  11      270.62      271.48      7.82 o
  -2   9  11        8.83        7.23      3.34 o
  -1   9  11       55.46       66.56      5.04 o
   0   9  11       21.10       18.54      3.92 o
   1   9  11      107.77      100.64      5.15 o
   2   9  11       23.89       21.15      2.80 o
   3   9  11      157.32      168.71      9.40 o
   4   9  11       28.08       28.52      3.26 o
   5   9  11       14.29       10.18      2.96 o
   6   9  11        8.76        8.52      3.04 o
   7   9  11       38.95       39.15      4.92 o
   8   9  11       51.13       54.88      8.14 o
   9   9  11       28.52       25.93      5.33 o
 -13  10  11        6.56        0.12      4.08 o
 -12  10  11        3.65        4.12      4.15 o
 -11  10  11      105.01      109.70      6.40 o
 -10  10  11       36.62       30.39      4.58 o
  -9  10  11        7.07        5.15      3.75 o
  -8  10  11       17.34       19.06      4.10 o
  -7  10  11       32.98       34.39      4.52 o
  -6  10  11      262.53      282.46      8.41 o
  -5  10  11       34.21       32.52      4.52 o
  -4  10  11       12.50        3.12      3.58 o
  -3  10  11      149.97      139.77      6.58 o
  -2  10  11      186.16      193.04      7.37 o
  -1  10  11       88.26       98.09      6.17 o
   0  10  11      156.08      153.55      6.66 o
   1  10  11      215.26      224.84      6.95 o
   2  10  11      169.73      182.83      5.27 o
   3  10  11       45.69       46.42      4.30 o
   4  10  11       89.59      100.38      6.24 o
   5  10  11      159.84      167.05     11.76 o
  -6  11  11        0.09       -1.49      4.40 o
  -5  11  11        2.93       -6.69      4.41 o
  -4  11  11       26.24       26.07      5.60 o
  -3  11  11       56.06       48.38      6.28 o
  -2  11  11       11.64       15.86      5.41 o
 -25   0  12        4.25        5.34      6.53 o
 -24   0  12      521.90      551.73     13.51 o
 -23   0  12       78.94       79.59      6.25 o
 -22   0  12       28.59       31.50      4.58 o
 -21   0  12        0.27       -5.24      3.80 o
 -20   0  12       28.86       38.39      4.35 o
 -19   0  12      614.11      654.86     12.74 o
 -18   0  12        9.66        7.89      3.58 o
 -17   0  12       16.85       11.84      3.09 o
 -16   0  12     1749.57     1708.48     23.25 o
 -15   0  12      785.00      814.23     13.50 o
 -14   0  12      294.15      275.50      5.79 o
 -13   0  12        3.60        2.26      1.37 o
 -12   0  12      373.70      394.20      8.72 o
 -11   0  12     1084.46     1068.71     13.31 o
 -10   0  12       55.62       53.24      3.57 o
  -9   0  12       20.15       18.76      2.33 o
  -8   0  12     1317.43     1306.26     17.12 o
  -7   0  12      847.10      855.02     11.28 o
  -6   0  12     1421.48     1341.88     15.54 o
  -5   0  12       45.27       37.13      2.81 o
  -4   0  12       38.75       42.61      2.42 o
  -3   0  12     4388.24     4335.82     43.82 o
  -2   0  12      170.65      166.29      4.32 o
  -1   0  12      387.01      387.92      5.87 o
   0   0  12     1156.63     1220.85     14.27 o
   1   0  12     2927.81     2824.36     28.85 o
   2   0  12     1137.25     1163.47     13.19 o
   3   0  12      330.88      316.71      5.03 o
   4   0  12      108.60      101.97      3.86 o
   5   0  12      153.95      162.44      4.79 o
   6   0  12       11.39       12.80      2.41 o
   7   0  12        0.51       -0.88      2.05 o
   8   0  12       12.43        8.23      2.63 o
   9   0  12       32.35       25.16      3.34 o
  10   0  12      674.36      650.22     11.72 o
  11   0  12      351.22      354.80     11.02 o
  12   0  12       14.94       17.24      3.56 o
  13   0  12       20.02       14.13      6.84 o
  14   0  12      543.83      533.12     12.70 o
  15   0  12      190.14      182.17      8.03 o
  16   0  12      155.27      150.32      9.73 o
  17   0  12      344.84      364.21     18.47 o
 -25   1  12       43.64       36.72      4.94 o
 -24   1  12        2.23        1.57      2.97 o
 -23   1  12        3.73        9.48      2.83 o
 -22   1  12       26.63       28.46      2.76 o
 -21   1  12       14.68       14.49      2.73 o
 -20   1  12       82.55      102.74      4.98 o
 -19   1  12      149.35      150.93      4.05 o
 -18   1  12      181.44      188.43      4.14 o
 -17   1  12      178.26      165.89      5.79 o
 -16   1  12      476.62      457.20      6.49 o
 -15   1  12       24.10       26.84      2.44 o
 -14   1  12        5.07        0.77      1.42 o
 -13   1  12      707.14      723.59      7.69 o
 -12   1  12      523.76      564.66      5.66 o
 -11   1  12      238.23      249.37      3.76 o
 -10   1  12       80.50       88.65      2.53 o
  -9   1  12        1.55        0.35      0.97 o
  -8   1  12      382.00      400.30      4.89 o
  -7   1  12        0.77        0.19      0.86 o
  -6   1  12        5.61        4.81      1.06 o
  -5   1  12       66.51       64.73      2.24 o
  -4   1  12      715.26      704.15      6.85 o
  -3   1  12      581.29      597.74      6.42 o
  -2   1  12      233.54      214.69      3.16 o
  -1   1  12      894.05      897.81      8.30 o
   0   1  12       85.57       84.77      2.07 o
   1   1  12        8.17        6.84      1.15 o
   2   1  12      273.14      256.30      3.42 o
   3   1  12       82.28       79.99      2.22 o
   4   1  12      145.20      146.16      3.91 o
   5   1  12        0.02       -0.99      1.22 o
   6   1  12      112.93      103.36      2.86 o
   7   1  12      111.39       94.20      3.08 o
   8   1  12        7.07        7.46      1.89 o
   9   1  12       58.73       63.61      3.00 o
  10   1  12      110.65      101.21      3.94 o
  11   1  12        2.30        1.57      2.09 o
  12   1  12       15.25       11.91      2.49 o
  13   1  12      101.26      100.49      4.58 o
  14   1  12        8.69       10.02      2.79 o
  15   1  12        1.37       -2.77      3.32 o
  16   1  12        6.11       -1.51      4.20 o
  17   1  12      120.59      138.89      9.90 o
 -25   2  12      141.07      147.30      9.12 o
 -24   2  12       34.03       31.77      3.37 o
 -23   2  12      177.36      193.04      6.14 o
 -22   2  12      187.62      173.63      4.76 o
 -21   2  12      185.55      181.18      4.99 o
 -20   2  12      109.18      114.09      3.76 o
 -19   2  12      416.07      430.05      7.41 o
 -18   2  12       41.07       45.41      2.55 o
 -17   2  12      196.25      193.23      3.84 o
 -16   2  12       34.50       32.87      1.92 o
 -15   2  12      547.02      560.63      6.82 o
 -14   2  12      285.48      276.17      4.97 o
 -13   2  12      430.87      419.13      6.12 o
 -12   2  12      791.66      816.02     11.52 o
 -11   2  12      221.08      217.74      3.85 o
 -10   2  12        6.70       12.57      1.29 o
  -9   2  12      633.24      606.65      6.47 o
  -8   2  12        0.19        0.36      0.89 o
  -7   2  12        5.11        6.17      1.15 o
  -6   2  12      354.33      303.20      4.27 o
  -5   2  12      125.94      140.64      2.56 o
  -4   2  12      259.68      258.27      3.63 o
  -3   2  12      112.02       97.10      2.69 o
  -2   2  12        0.79        0.00      0.93 o
  -1   2  12        0.16        0.04      0.92 o
   0   2  12        8.28        8.10      1.09 o
   1   2  12       27.79       30.10      1.65 o
   2   2  12      324.15      324.08      4.41 o
   3   2  12      211.34      206.20      3.63 o
   4   2  12      819.69      790.71      7.76 o
   5   2  12       29.20       27.84      2.05 o
   6   2  12      221.59      222.29      3.97 o
   7   2  12      114.70      116.55      3.21 o
   8   2  12      170.83      157.85      3.73 o
   9   2  12        0.05        0.59      1.74 o
  10   2  12      156.11      146.97      3.89 o
  11   2  12        3.19        3.77      2.08 o
  12   2  12      234.36      243.33      5.33 o
  13   2  12        2.31        1.36      2.55 o
  14   2  12      212.13      196.55      8.01 o
  15   2  12       14.81        8.41      3.61 o
  16   2  12      207.43      194.97     14.57 o
 -25   3  12       95.42       82.28      5.23 o
 -24   3  12        1.42       -0.81      4.07 o
 -23   3  12       33.43       28.54      3.57 o
 -22   3  12        0.13        0.84      2.74 o
 -21   3  12       14.99       12.04      2.83 o
 -20   3  12      291.35      303.97      6.27 o
 -19   3  12      145.82      149.40      4.57 o
 -18   3  12       19.63       17.06      2.53 o
 -17   3  12      284.11      290.48      5.27 o
 -16   3  12      209.40      214.90      3.92 o
 -15   3  12       28.60       28.48      2.05 o
 -14   3  12      284.51      286.60      4.66 o
 -13   3  12      119.41      127.10      3.06 o
 -12   3  12        3.77        4.36      1.64 o
 -11   3  12      283.71      298.97      5.03 o
 -10   3  12       45.11       47.33      2.20 o
  -9   3  12       20.99       30.72      2.00 o
  -8   3  12       87.70      105.71      2.34 o
  -7   3  12       29.27       34.87      1.61 o
  -6   3  12      101.02       97.28      2.21 o
  -5   3  12        1.45        1.21      0.93 o
  -4   3  12     1205.33     1214.65     10.14 o
  -3   3  12        0.99        1.50      1.08 o
  -2   3  12       48.22       56.51      2.24 o
  -1   3  12       31.83       34.11      1.79 o
   0   3  12      531.66      513.87      5.48 o
   1   3  12        8.22        8.65      1.34 o
   2   3  12       32.30       28.18      1.91 o
   3   3  12      162.61      152.75      4.16 o
   4   3  12      185.62      173.80      3.32 o
   5   3  12      118.32      122.40      3.00 o
   6   3  12      101.97       95.16      2.93 o
   7   3  12        0.78        1.04      1.58 o
   8   3  12      583.05      564.13      7.09 o
   9   3  12       24.77       24.64      2.30 o
  10   3  12      122.94      116.49      3.76 o
  11   3  12       36.19       45.30      2.87 o
  12   3  12      312.18      345.64      6.50 o
  13   3  12      469.05      490.60      9.35 o
  14   3  12      104.66      110.07      5.51 o
  15   3  12      113.47      106.45      6.41 o
  16   3  12      111.03      140.87     14.09 o
 -24   4  12        4.89       -2.21      4.24 o
 -23   4  12       19.98       26.88      4.25 o
 -22   4  12      347.08      354.67     10.02 o
 -21   4  12       43.81       44.13      4.21 o
 -20   4  12        0.52        1.22      2.55 o
 -19   4  12       64.34       62.93      3.73 o
 -18   4  12      401.27      421.11      7.84 o
 -17   4  12      425.82      423.04      6.07 o
 -16   4  12       76.77       80.05      3.40 o
 -15   4  12       96.60       99.27      4.88 o
 -14   4  12      451.68      445.83      6.34 o
 -13   4  12      420.62      441.30      6.14 o
 -12   4  12      648.28      638.97      7.54 o
 -11   4  12       44.16       55.01      2.87 o
 -10   4  12      149.24      145.57      4.12 o
  -9   4  12     1683.50     1579.10     18.15 o
  -8   4  12       13.85        6.86      1.77 o
  -7   4  12        0.74        0.16      1.32 o
  -6   4  12      137.49      123.53      3.39 o
  -5   4  12     1324.94     1396.91     13.21 o
  -4   4  12      242.46      240.84      5.95 o
  -3   4  12      214.60      213.19      3.87 o
  -2   4  12      280.61      283.73      5.04 o
  -1   4  12     1127.00     1112.43     12.06 o
   0   4  12        6.10        4.47      1.57 o
   1   4  12       33.59       34.19      1.90 o
   2   4  12       10.57        7.71      1.50 o
   3   4  12      247.86      240.22      4.16 o
   4   4  12        3.07        4.58      1.45 o
   5   4  12        7.42        8.22      1.64 o
   6   4  12       12.82        9.13      1.77 o
   7   4  12      487.40      499.85      7.41 o
   8   4  12      133.28      125.51      3.57 o
   9   4  12       36.04       35.79      2.94 o
  10   4  12      249.89      253.88      5.45 o
  11   4  12       52.72       50.20      3.72 o
  12   4  12        1.52        3.13      3.13 o
  13   4  12      229.62      267.81      9.13 o
  14   4  12        0.24        5.21      3.47 o
  15   4  12        4.26        4.46      4.62 o
 -23   5  12      153.10      150.72      6.82 o
 -22   5  12      109.29      107.07      5.98 o
 -21   5  12        5.58        3.20      3.02 o
 -20   5  12       12.09       11.42      3.10 o
 -19   5  12       11.27        9.51      3.24 o
 -18   5  12       42.98       42.39      3.15 o
 -17   5  12       10.94        8.67      2.38 o
 -16   5  12       29.56       28.73      3.00 o
 -15   5  12      236.00      243.29      5.03 o
 -14   5  12       42.15       44.91      2.58 o
 -13   5  12       10.18       11.93      1.92 o
 -12   5  12       53.61       56.65      2.89 o
 -11   5  12        0.59        3.31      1.64 o
 -10   5  12     1049.80      985.52      9.89 o
  -9   5  12       86.78       83.44      2.90 o
  -8   5  12        0.52       -1.41      1.37 o
  -7   5  12       33.23       29.03      2.03 o
  -6   5  12      309.83      278.29      8.10 o
  -5   5  12       48.12       53.33      3.65 o
  -4   5  12       19.44       17.40      1.79 o
  -3   5  12       36.54       36.38      2.14 o
  -2   5  12      952.48      956.52     10.35 o
  -1   5  12       13.20       13.39      2.05 o
   0   5  12      124.71      123.53      3.75 o
   1   5  12        0.04       -1.01      1.47 o
   2   5  12     1357.07     1334.08     13.40 o
   3   5  12      244.17      224.64      4.70 o
   4   5  12       91.58       91.72      5.11 o
   5   5  12       28.00       26.32      2.38 o
   6   5  12      154.96      136.52      3.74 o
   7   5  12      124.00      129.09      3.47 o
   8   5  12       33.45       29.77      2.51 o
   9   5  12        1.55        2.80      2.29 o
  10   5  12      821.57      846.20     12.41 o
  11   5  12        2.94        9.80      3.24 o
  12   5  12       77.68       74.49      5.76 o
  13   5  12      109.37       97.14      5.51 o
  14   5  12        0.50        4.77      4.58 o
 -22   6  12       11.56        5.60      3.61 o
 -21   6  12       30.38       29.95      4.03 o
 -20   6  12        2.29        0.99      2.52 o
 -19   6  12        0.29        0.80      2.54 o
 -18   6  12       24.93       25.25      3.01 o
 -17   6  12        0.21       -0.42      2.27 o
 -16   6  12       25.79       20.11      2.68 o
 -15   6  12       49.06       50.52      3.03 o
 -14   6  12      263.47      251.27      5.02 o
 -13   6  12        0.30       -1.12      2.02 o
 -12   6  12       32.93       33.60      2.63 o
 -11   6  12      122.36      114.49      3.53 o
 -10   6  12        0.99        1.29      1.68 o
  -9   6  12       68.72       73.72      3.54 o
  -8   6  12       18.84       17.24      2.07 o
  -7   6  12       33.49       30.31      2.31 o
  -6   6  12       25.56       26.31      2.23 o
  -5   6  12       91.31      100.56      4.42 o
  -4   6  12      122.22      132.41      3.68 o
  -3   6  12       16.29       20.95      2.18 o
  -2   6  12       61.74       66.64      3.01 o
  -1   6  12       34.19       38.64      3.51 o
   0   6  12       24.99       19.73      2.44 o
   1   6  12        0.40        1.15      1.70 o
   2   6  12        0.42       -0.79      1.77 o
   3   6  12       19.88       19.17      2.37 o
   4   6  12      110.93      113.49      3.55 o
   5   6  12       18.12       10.99      1.97 o
   6   6  12       86.82       83.56      4.12 o
   7   6  12        0.13       -1.66      2.15 o
   8   6  12      104.81      112.81      4.90 o
   9   6  12       22.85       23.18      3.45 o
  10   6  12      107.96      102.44      5.08 o
  11   6  12       52.74       52.19      4.33 o
  12   6  12       55.96       57.33      5.44 o
  13   6  12        0.04        0.38      4.43 o
 -20   7  12       81.40       67.06      4.77 o
 -19   7  12       11.09        6.97      3.26 o
 -18   7  12        0.36        1.34      2.72 o
 -17   7  12       95.61       89.03      4.31 o
 -16   7  12       32.10       38.70      3.37 o
 -15   7  12      138.08      139.34      4.61 o
 -14   7  12       15.92       12.63      2.62 o
 -13   7  12       24.89       19.11      4.10 o
 -12   7  12        4.46        3.30      2.25 o
 -11   7  12       51.19       52.23      3.02 o
 -10   7  12     1393.12     1362.05     15.18 o
  -9   7  12        6.17       10.10      2.29 o
  -8   7  12       51.39       53.37      3.08 o
  -7   7  12      155.80      146.48      4.13 o
  -6   7  12       36.69       29.77      2.65 o
  -5   7  12       35.53       41.29      3.10 o
  -4   7  12       84.26       76.95      3.58 o
  -3   7  12      295.05      293.80      6.88 o
  -2   7  12     1126.85     1156.49     16.92 o
  -1   7  12        8.63        8.59      2.22 o
   0   7  12       18.57       16.71      2.45 o
   1   7  12      245.70      237.01      5.51 o
   2   7  12      466.01      477.02      7.00 o
   3   7  12       81.75       83.83      3.56 o
   4   7  12       22.25       25.39      2.27 o
   5   7  12       26.84       22.85      2.70 o
   6   7  12      466.27      462.44      8.34 o
   7   7  12      407.37      424.18      8.20 o
   8   7  12       68.70       60.89      5.46 o
   9   7  12       59.17       56.59      4.42 o
  10   7  12      432.87      449.57      9.10 o
  11   7  12      153.70      150.00      6.99 o
 -18   8  12       38.04       32.96      7.21 o
 -17   8  12       21.19       22.18      3.66 o
 -16   8  12       16.43        8.51      3.02 o
 -15   8  12        0.41        2.57      2.68 o
 -14   8  12       12.09       12.21      2.87 o
 -13   8  12      297.66      288.38      6.25 o
 -12   8  12       13.97       20.05      2.87 o
 -11   8  12        1.81       12.51      5.72 o
 -10   8  12        6.43        5.79      2.54 o
  -9   8  12        8.44        6.97      2.53 o
  -8   8  12        7.51        7.04      2.54 o
  -7   8  12      158.65      140.95      4.95 o
  -6   8  12       16.23       17.45      2.93 o
  -5   8  12      335.41      354.04      7.37 o
  -4   8  12        0.59        0.80      2.11 o
  -3   8  12        2.46        0.79      2.13 o
  -2   8  12        2.85        3.29      2.21 o
  -1   8  12       98.58      104.95      4.11 o
   0   8  12       49.37       40.13      3.16 o
   1   8  12      260.49      251.74      7.56 o
   2   8  12        0.00       -2.41      3.08 o
   3   8  12       49.86       50.95      4.45 o
   4   8  12        0.10       -2.88      2.83 o
   5   8  12        6.72        8.70      2.68 o
   6   8  12        0.81        5.66      2.87 o
   7   8  12        3.65        3.05      2.88 o
   8   8  12       22.97       15.01      3.35 o
   9   8  12      166.73      161.03      7.12 o
 -15   9  12       11.08        9.33      4.48 o
 -14   9  12       48.88       42.86      4.89 o
 -13   9  12       13.55       17.94      3.50 o
 -12   9  12        2.10        1.59      3.28 o
 -11   9  12        3.99       -0.15      3.18 o
 -10   9  12        5.15        1.82      2.96 o
  -9   9  12      107.12      110.72      5.17 o
  -8   9  12       11.35        7.96      3.03 o
  -7   9  12      252.01      252.94      6.74 o
  -6   9  12        0.56        3.66      3.48 o
  -5   9  12      189.48      168.65      6.44 o
  -4   9  12       78.10       72.72      5.13 o
  -3   9  12      231.49      223.07      7.30 o
  -2   9  12       15.48        9.92      3.60 o
  -1   9  12        9.27       15.05      3.79 o
   0   9  12        0.58        4.45      3.00 o
   1   9  12      327.36      328.72     11.08 o
   2   9  12       13.17       13.59      3.72 o
   3   9  12        0.16        0.05      3.31 o
   4   9  12      272.21      271.77      8.15 o
   5   9  12       10.84       13.46      3.06 o
   6   9  12       24.21       24.88      4.55 o
   7   9  12        5.94        9.96      4.44 o
 -11  10  12      340.78      371.83     11.29 o
 -10  10  12        1.02        2.69      4.57 o
  -9  10  12       68.01       85.99      6.97 o
  -8  10  12       57.85       53.87      5.73 o
  -7  10  12       87.69       88.66      6.00 o
  -6  10  12       41.47       38.85      4.81 o
  -5  10  12      117.48      121.01      6.56 o
  -4  10  12       29.81       22.97      4.38 o
  -3  10  12       36.84       47.29      5.02 o
  -2  10  12        0.17       -3.09      3.66 o
  -1  10  12        4.80       18.18      4.35 o
   0  10  12       36.19       27.39      4.03 o
   1  10  12       33.00       39.73      4.81 o
   2  10  12       47.13       45.58      5.62 o
 -25   1  13        1.17        4.59      4.00 o
 -24   1  13       29.72       32.88      4.43 o
 -23   1  13       47.51       44.87      4.39 o
 -22   1  13        5.35        3.41      2.64 o
 -21   1  13       13.14        9.92      2.70 o
 -20   1  13      109.92      122.27      4.32 o
 -19   1  13      550.24      577.67      7.65 o
 -18   1  13       58.67       61.05      2.92 o
 -17   1  13      149.44      157.71      3.99 o
 -16   1  13       81.91       85.07      4.42 o
 -15   1  13      819.63      822.35      9.44 o
 -14   1  13        2.62        3.18      1.67 o
 -13   1  13      317.17      331.94      4.75 o
 -12   1  13       60.31       52.80      3.08 o
 -11   1  13      237.70      235.48      4.00 o
 -10   1  13      215.45      220.52      4.88 o
  -9   1  13      434.42      421.21      5.27 o
  -8   1  13      135.70      134.84      3.06 o
  -7   1  13      118.80       86.24      2.36 o
  -6   1  13       18.17       22.53      1.71 o
  -5   1  13      472.20      478.87      6.35 o
  -4   1  13      713.59      672.39      7.72 o
  -3   1  13       76.21       67.83      2.13 o
  -2   1  13      166.37      169.95      3.18 o
  -1   1  13      875.88      852.84      8.09 o
   0   1  13     2431.03     2445.03     19.83 o
   1   1  13       27.18       30.21      1.97 o
   2   1  13      157.92      153.06      3.24 o
   3   1  13     1954.08     1917.17     16.26 o
   4   1  13      229.77      238.84      4.59 o
   5   1  13       31.97       29.20      1.94 o
   6   1  13      209.10      199.64      5.80 o
   7   1  13      320.92      319.64      5.04 o
   8   1  13      660.58      638.84      8.69 o
   9   1  13      132.97      131.94      3.71 o
  10   1  13       10.10        9.96      2.22 o
  11   1  13      522.90      539.84      8.57 o
  12   1  13      549.01      576.17      9.13 o
  13   1  13        0.77        3.94      2.92 o
  14   1  13       10.66       13.47      3.35 o
  15   1  13        2.26       -0.11      4.55 o
 -24   2  13       27.27       18.78      4.16 o
 -23   2  13       58.28       51.27      4.17 o
 -22   2  13      158.26      170.75      7.17 o
 -21   2  13      103.30      103.44      4.46 o
 -20   2  13      244.44      239.40      6.73 o
 -19   2  13        3.49        7.09      3.99 o
 -18   2  13       63.67       70.18      3.40 o
 -17   2  13      324.36      312.23      5.55 o
 -16   2  13      123.84      115.36      4.90 o
 -15   2  13       13.65       11.74      1.73 o
 -14   2  13       54.11       55.41      2.74 o
 -13   2  13      475.26      459.09      7.64 o
 -12   2  13      527.28      545.46      9.97 o
 -11   2  13       76.47       61.70      2.77 o
 -10   2  13       28.97       28.16      1.83 o
  -9   2  13      218.02      207.34      3.74 o
  -8   2  13      434.38      422.89      5.49 o
  -7   2  13       49.31       40.44      2.88 o
  -6   2  13       41.45       43.96      2.14 o
  -5   2  13       13.01       10.88      1.85 o
  -4   2  13      989.96      992.87     10.99 o
  -3   2  13      258.64      241.80      4.61 o
  -2   2  13      176.72      173.42      3.55 o
  -1   2  13      614.27      607.14      6.70 o
   0   2  13      329.51      309.36      4.15 o
   1   2  13       62.44       59.52      2.50 o
   2   2  13      289.63      273.82      4.37 o
   3   2  13       59.26       61.73      3.57 o
   4   2  13      607.04      588.70      7.18 o
   5   2  13       12.47        8.98      1.63 o
   6   2  13        0.04       -0.78      1.51 o
   7   2  13        0.01       -2.98      1.59 o
   8   2  13      106.92      109.32      3.41 o
   9   2  13       21.38       19.04      2.30 o
  10   2  13       95.51       93.04      3.75 o
  11   2  13      439.24      442.90      7.74 o
  12   2  13       16.51       16.35      3.12 o
  13   2  13       48.57       46.21      3.93 o
  14   2  13      157.79      156.65      6.12 o
  15   2  13      105.97       99.05      7.08 o
 -24   3  13        1.70        3.97      3.51 o
 -23   3  13        5.61        7.10      2.96 o
 -22   3  13       53.64       48.61      3.71 o
 -21   3  13      130.91      135.82      4.64 o
 -20   3  13       98.72      101.50      4.03 o
 -19   3  13       56.29       56.89      3.71 o
 -18   3  13        5.20        6.90      2.24 o
 -17   3  13        0.15       -1.68      1.58 o
 -16   3  13      142.14      134.26      3.40 o
 -15   3  13      374.92      373.26      5.49 o
 -14   3  13        0.63       -0.84      1.73 o
 -13   3  13       24.03       25.00      2.71 o
 -12   3  13      489.20      478.73      8.00 o
 -11   3  13      163.79      169.12      4.65 o
 -10   3  13      232.27      221.72      5.55 o
  -9   3  13        7.32        4.73      1.85 o
  -8   3  13        1.69        0.95      1.38 o
  -7   3  13      360.26      342.53      5.25 o
  -6   3  13       20.67       21.81      2.68 o
  -5   3  13        5.60        3.97      1.30 o
  -4   3  13       71.61       63.13      3.50 o
  -3   3  13      553.95      585.44      7.44 o
  -2   3  13        4.56        4.09      1.37 o
  -1   3  13        2.92       -0.36      1.27 o
   0   3  13      169.56      172.41      3.22 o
   1   3  13      357.32      367.16      4.92 o
   2   3  13       60.30       60.59      2.56 o
   3   3  13        7.15        7.05      1.67 o
   4   3  13      444.14      458.66      6.34 o
   5   3  13      321.50      315.25      4.73 o
   6   3  13      441.23      424.12      5.78 o
   7   3  13        3.39        1.89      1.73 o
   8   3  13        1.00        0.56      1.77 o
   9   3  13      210.90      213.08      4.73 o
  10   3  13      126.81      115.45      4.10 o
  11   3  13        3.49        7.39      2.73 o
  12   3  13      196.14      209.20      5.37 o
  13   3  13      128.22      121.40      7.35 o
  14   3  13      164.00      166.87      7.89 o
 -23   4  13      142.46      149.93      6.45 o
 -22   4  13      128.73      129.78      5.00 o
 -21   4  13        7.20       14.72      3.48 o
 -20   4  13       84.91       94.69      4.30 o
 -19   4  13       49.14       47.62      4.80 o
 -18   4  13       45.65       51.13      4.33 o
 -17   4  13      182.84      169.48      4.32 o
 -16   4  13        0.19       -3.30      1.81 o
 -15   4  13      252.54      235.96      4.22 o
 -14   4  13       92.43       88.03      3.49 o
 -13   4  13      659.52      660.20      7.84 o
 -12   4  13       61.30       62.72      3.32 o
 -11   4  13       99.25       95.95      4.56 o
 -10   4  13      676.61      682.04      8.89 o
  -9   4  13      295.03      269.68      5.37 o
  -8   4  13      282.03      280.59      5.23 o
  -7   4  13       85.20       90.66      4.29 o
  -6   4  13      810.33      788.55     12.21 o
  -5   4  13      213.95      205.88      5.74 o
  -4   4  13      299.29      308.91      5.62 o
  -3   4  13       14.80       16.72      2.02 o
  -2   4  13      637.23      647.27     13.06 o
  -1   4  13       32.82       34.99      2.44 o
   0   4  13       83.47       82.85      2.77 o
   1   4  13       12.16       12.54      2.07 o
   2   4  13       54.72       48.26      2.51 o
   3   4  13      104.00      100.20      3.77 o
   4   4  13      166.96      157.43      3.87 o
   5   4  13      180.64      181.85      4.26 o
   6   4  13        7.49        9.02      1.82 o
   7   4  13       14.87       15.06      2.08 o
   8   4  13       17.51       15.42      2.32 o
   9   4  13       14.31       11.01      2.37 o
  10   4  13        7.23        2.89      2.55 o
  11   4  13       83.44       74.62      4.26 o
  12   4  13       45.96       49.78      4.32 o
  13   4  13        8.85        7.91      4.23 o
  14   4  13       14.71       12.45      4.96 o
 -22   5  13      116.84      105.21      5.93 o
 -21   5  13        6.82        0.68      3.63 o
 -20   5  13        0.67       -0.59      2.70 o
 -19   5  13       58.24       54.89      3.70 o
 -18   5  13       88.07       95.09      3.82 o
 -17   5  13       85.03       88.37      4.17 o
 -16   5  13      109.00      108.26      3.88 o
 -15   5  13       43.85       56.66      2.94 o
 -14   5  13       85.91       83.36      3.49 o
 -13   5  13       66.28       65.01      2.86 o
 -12   5  13       59.83       60.33      2.72 o
 -11   5  13        3.55       -0.31      1.65 o
 -10   5  13        0.07        0.30      1.88 o
  -9   5  13      124.34      120.70      3.51 o
  -8   5  13       95.46       97.02      3.71 o
  -7   5  13      285.21      273.92      5.32 o
  -6   5  13       66.13       66.00      2.67 o
  -5   5  13       70.33       72.96      3.86 o
  -4   5  13       35.28       42.39      2.33 o
  -3   5  13      552.36      563.35     11.22 o
  -2   5  13      177.91      183.95      4.38 o
  -1   5  13      156.82      160.93      4.24 o
   0   5  13        7.19        4.94      1.70 o
   1   5  13      125.35      122.36      5.15 o
   2   5  13      240.25      234.37      4.79 o
   3   5  13       14.09       12.22      2.12 o
   4   5  13        9.96        8.41      2.15 o
   5   5  13       37.87       33.72      2.81 o
   6   5  13       89.36      102.33      4.28 o
   7   5  13        4.13        2.27      1.98 o
   8   5  13      115.66      104.94      3.82 o
   9   5  13      159.28      164.39      4.69 o
  10   5  13        0.10        1.86      3.02 o
  11   5  13        4.10        2.98      3.19 o
  12   5  13      131.86      127.87      6.77 o
  13   5  13      157.95      157.98      8.25 o
 -21   6  13       37.33       37.48      4.57 o
 -20   6  13       51.50       55.09      4.27 o
 -19   6  13      120.66      118.26      4.57 o
 -18   6  13      782.58      792.76     11.43 o
 -17   6  13        9.96        9.15      2.59 o
 -16   6  13        0.08        0.38      2.25 o
 -15   6  13      209.23      205.51      4.99 o
 -14   6  13      781.19      784.70      9.81 o
 -13   6  13       14.41       13.54      2.28 o
 -12   6  13       21.54       18.39      2.30 o
 -11   6  13       10.81       12.50      3.24 o
 -10   6  13      942.63      965.23     13.67 o
  -9   6  13      328.81      323.78      5.63 o
  -8   6  13        2.19        0.28      1.74 o
  -7   6  13       90.22       91.19      3.34 o
  -6   6  13      260.99      270.73      5.06 o
  -5   6  13      211.01      192.86      4.37 o
  -4   6  13      394.34      400.34      6.97 o
  -3   6  13        3.41        2.30      1.91 o
  -2   6  13      639.87      637.03      9.20 o
  -1   6  13       49.67       51.59      4.03 o
   0   6  13      159.52      157.15      4.05 o
   1   6  13       44.13       46.99      3.79 o
   2   6  13       68.27       75.90      4.05 o
   3   6  13      290.53      294.49      6.09 o
   4   6  13       24.76       19.30      2.53 o
   5   6  13        6.19        7.37      2.42 o
   6   6  13        0.09        0.56      2.07 o
   7   6  13      115.87      131.37      4.19 o
   8   6  13       50.28       49.32      3.83 o
   9   6  13       63.72       59.80      4.26 o
  10   6  13        9.65       15.07      3.46 o
  11   6  13       61.87       63.02      6.25 o
 -19   7  13        2.78        4.45      3.21 o
 -18   7  13        6.09        4.13      3.14 o
 -17   7  13       23.40       21.88      3.15 o
 -16   7  13       72.67       66.05      4.21 o
 -15   7  13        0.03       -0.52      2.46 o
 -14   7  13       32.99       37.18      3.12 o
 -13   7  13      147.26      150.17      5.24 o
 -12   7  13       22.05       15.88      2.76 o
 -11   7  13       17.82       13.40      2.55 o
 -10   7  13        8.87        9.03      2.38 o
  -9   7  13       32.24       34.29      2.93 o
  -8   7  13      176.00      164.15      4.40 o
  -7   7  13        0.39       -0.47      2.67 o
  -6   7  13       16.81       14.04      3.59 o
  -5   7  13       69.43       70.73      3.57 o
  -4   7  13       14.77        9.05      2.27 o
  -3   7  13        5.16        6.59      2.21 o
  -2   7  13        2.83        1.36      2.10 o
  -1   7  13        6.49        7.47      2.51 o
   0   7  13       23.07       28.00      2.59 o
   1   7  13        0.09        1.77      2.07 o
   2   7  13       29.55       29.54      2.76 o
   3   7  13       94.81       96.35      4.55 o
   4   7  13        6.92        6.16      2.50 o
   5   7  13      302.93      293.16      7.13 o
   6   7  13       11.26        7.01      3.46 o
   7   7  13       50.10       50.99      3.84 o
   8   7  13        4.10        5.94      2.91 o
   9   7  13       89.47       94.93      6.80 o
  10   7  13       21.00       21.31      4.97 o
 -17   8  13       30.69       31.91      3.92 o
 -16   8  13        4.39        5.29      3.13 o
 -15   8  13       27.05       22.61      3.30 o
 -14   8  13      362.41      365.16      7.15 o
 -13   8  13       98.57       98.43      4.81 o
 -12   8  13       41.19       36.47      3.47 o
 -11   8  13        9.54        7.24      2.72 o
 -10   8  13       28.18       29.42      3.24 o
  -9   8  13       38.46       36.75      3.31 o
  -8   8  13       35.04       33.28      3.36 o
  -7   8  13       16.04       14.64      2.89 o
  -6   8  13       72.40       79.27      4.29 o
  -5   8  13        5.77        6.07      2.63 o
  -4   8  13       26.20       27.91      3.23 o
  -3   8  13        1.80        1.50      2.67 o
  -2   8  13      277.31      259.09      6.49 o
  -1   8  13        1.89        4.13      2.90 o
   0   8  13       37.56       36.59      3.27 o
   1   8  13      125.76      140.39      4.81 o
   2   8  13       85.62      100.91      5.52 o
   3   8  13       22.62       24.51      3.89 o
   4   8  13      255.65      268.07      7.83 o
   5   8  13       14.45       12.80      3.85 o
   6   8  13       11.43        6.93      5.90 o
   7   8  13       74.29       72.43      9.88 o
 -14   9  13        2.48        8.19      4.90 o
 -13   9  13       35.34       33.03      5.25 o
 -12   9  13       91.79       95.56      6.12 o
 -11   9  13       82.01       94.77      6.29 o
 -10   9  13       40.93       44.61      4.06 o
  -9   9  13        1.11        0.78      2.89 o
  -8   9  13       40.59       32.49      3.76 o
  -7   9  13      191.38      176.08      5.52 o
  -6   9  13       13.67       11.00      3.27 o
  -5   9  13       97.82      104.85      5.29 o
  -4   9  13       72.79       64.54      5.71 o
  -3   9  13      391.78      404.99     19.87 o
  -2   9  13        3.86        2.91      3.44 o
  -1   9  13        4.31        0.06      3.11 o
   0   9  13       53.15       46.32      4.57 o
   1   9  13       85.89       82.08      5.37 o
   2   9  13        5.89        4.25      3.50 o
   3   9  13        0.13        4.01      3.93 o
   4   9  13      150.88      157.59      7.56 o
  -8  10  13       18.68       20.79      5.24 o
  -7  10  13       28.24       22.63      5.65 o
  -6  10  13       28.48       22.47      5.33 o
  -5  10  13        2.99       -2.53      5.03 o
  -4  10  13      125.90      126.47     10.47 o
  -3  10  13       41.17       48.59      6.04 o
  -2  10  13       35.50       34.75      5.67 o
 -24   0  14        0.79        5.48      4.82 o
 -23   0  14      280.96      303.13     14.17 o
 -22   0  14      510.24      512.08     13.37 o
 -21   0  14      189.57      184.22      7.33 o
 -20   0  14       54.53       58.23      5.81 o
 -19   0  14       23.60       24.86      3.86 o
 -18   0  14      224.84      216.64      9.47 o
 -17   0  14      921.44      913.72     14.91 o
 -16   0  14       14.91       14.05      2.76 o
 -15   0  14      364.53      379.90     12.25 o
 -14   0  14        0.82       -0.38      1.94 o
 -13   0  14     1518.47     1541.78     26.01 o
 -12   0  14        6.26       12.74      3.51 o
 -11   0  14       78.83       72.21      6.36 o
 -10   0  14        4.62        8.85      3.56 o
  -9   0  14     1658.04     1650.84     47.98 o
  -8   0  14      103.98       89.14      6.91 o
  -7   0  14       22.87       21.27      4.41 o
  -6   0  14      300.49      264.62      7.58 o
  -5   0  14      615.57      646.44     11.66 o
  -4   0  14      138.80      131.47      6.37 o
  -3   0  14      410.98      427.54      9.20 o
  -2   0  14      845.87      831.91     11.79 o
  -1   0  14      220.96      217.28      6.49 o
   0   0  14      271.03      263.55      6.05 o
   1   0  14      135.60      129.19      4.59 o
   2   0  14       65.93       74.86      4.02 o
   3   0  14      107.42      100.77      4.50 o
   4   0  14      166.65      158.10      4.52 o
   5   0  14      109.83       97.43      5.48 o
   6   0  14       32.83       36.45      3.44 o
   7   0  14       83.95       90.86      6.81 o
   8   0  14      145.02      144.43      7.68 o
   9   0  14       82.37       70.00      5.91 o
  10   0  14      114.48      108.89      6.35 o
  11   0  14       14.27       21.12      4.45 o
  12   0  14      807.94      855.16     16.47 o
  13   0  14       36.78       46.40      7.77 o
  14   0  14      169.41      155.26      9.24 o
 -24   1  14       54.05       49.95      4.83 o
 -23   1  14       47.85       43.05      3.98 o
 -22   1  14       43.26       39.21      4.10 o
 -21   1  14       10.10        5.53      2.58 o
 -20   1  14        1.18        3.84      2.40 o
 -19   1  14        0.20        0.73      2.17 o
 -18   1  14      424.73      448.95      7.02 o
 -17   1  14       40.41       35.33      2.57 o
 -16   1  14       98.78       90.83      2.86 o
 -15   1  14        2.24        2.02      1.58 o
 -14   1  14      325.74      329.25      6.33 o
 -13   1  14       33.18       34.93      2.57 o
 -12   1  14      186.04      188.90      4.40 o
 -11   1  14        1.49        0.19      1.82 o
 -10   1  14      410.80      428.61      7.54 o
  -9   1  14      320.74      321.22      6.02 o
  -8   1  14       95.38       90.12      4.51 o
  -7   1  14       24.18       21.84      2.31 o
  -6   1  14       68.12       69.25      3.13 o
  -5   1  14      262.96      259.77      5.97 o
  -4   1  14        3.44        6.75      2.90 o
  -3   1  14       95.54       92.60      2.74 o
  -2   1  14      720.11      718.07      8.38 o
  -1   1  14       14.67       15.45      1.54 o
   0   1  14        8.12       13.58      1.60 o
   1   1  14      190.37      185.68      5.44 o
   2   1  14      212.46      216.92      4.12 o
   3   1  14      330.98      325.30      4.97 o
   4   1  14      148.58      147.06      3.57 o
   5   1  14      216.08      209.17      4.12 o
   6   1  14      129.16      126.82      3.36 o
   7   1  14      209.62      200.29      4.20 o
   8   1  14        0.73        4.19      2.01 o
   9   1  14       81.36       77.16      3.84 o
  10   1  14      112.22      114.57      4.58 o
  11   1  14       37.18       32.89      3.52 o
  12   1  14        2.41        4.32      3.00 o
  13   1  14        7.27        7.84      3.92 o
  14   1  14       62.83       65.24      7.81 o
 -24   2  14        7.56        2.55      4.81 o
 -23   2  14      432.84      472.61      9.77 o
 -22   2  14        7.64       11.17      3.12 o
 -21   2  14       73.53       71.91      3.61 o
 -20   2  14       15.78       16.14      2.52 o
 -19   2  14      230.65      229.50      5.20 o
 -18   2  14      183.51      179.74      4.56 o
 -17   2  14      289.65      278.89      5.55 o
 -16   2  14      343.42      348.20      6.91 o
 -15   2  14      401.45      429.71      6.72 o
 -14   2  14       46.17       51.66      2.98 o
 -13   2  14      505.76      507.38      8.25 o
 -12   2  14       34.86       38.73      2.78 o
 -11   2  14      214.68      201.03      4.82 o
 -10   2  14      481.68      494.59      9.95 o
  -9   2  14      206.27      206.56      4.24 o
  -8   2  14       36.68       52.09      2.66 o
  -7   2  14       67.09       78.60      3.01 o
  -6   2  14      542.67      524.73      7.62 o
  -5   2  14       10.00       18.56      1.93 o
  -4   2  14      208.38      197.05      4.32 o
  -3   2  14      268.88      257.60      5.02 o
  -2   2  14      229.54      226.83      4.29 o
  -1   2  14      231.58      235.52      4.10 o
   0   2  14      378.26      380.51      6.63 o
   1   2  14      190.90      184.89      3.59 o
   2   2  14      253.34      247.78      4.32 o
   3   2  14        1.10        1.84      1.57 o
   4   2  14        5.19        5.82      1.77 o
   5   2  14        0.07       -2.71      1.63 o
   6   2  14       28.08       28.05      2.23 o
   7   2  14       97.64       96.52      4.57 o
   8   2  14       11.03       11.53      2.22 o
   9   2  14       35.20       37.52      3.11 o
  10   2  14        2.38        2.82      2.64 o
  11   2  14       39.81       34.04      3.49 o
  12   2  14       22.51       22.79      3.48 o
  13   2  14       14.44       16.31      4.21 o
 -23   3  14      461.70      471.22     10.73 o
 -22   3  14       30.28       35.16      4.09 o
 -21   3  14        4.98        6.18      3.19 o
 -20   3  14       10.80       11.45      3.09 o
 -19   3  14       24.84       27.73      3.37 o
 -18   3  14      295.79      282.61      5.68 o
 -17   3  14       13.06        9.55      2.28 o
 -16   3  14       17.33       23.59      2.25 o
 -15   3  14      708.29      714.51      9.39 o
 -14   3  14      572.67      606.11      8.26 o
 -13   3  14      204.37      186.98      5.21 o
 -12   3  14       65.09       71.64      3.67 o
 -11   3  14       36.67       29.57      3.04 o
 -10   3  14     1419.55     1399.79     21.96 o
  -9   3  14       10.09        7.16      2.11 o
  -8   3  14        3.22       -2.52      1.58 o
  -7   3  14      143.03      137.08      3.92 o
  -6   3  14      310.72      315.29      7.06 o
  -5   3  14      265.98      257.10      5.78 o
  -4   3  14        6.38        4.03      1.97 o
  -3   3  14      127.02      127.21      3.13 o
  -2   3  14     1418.91     1453.60     13.16 o
  -1   3  14      242.67      252.31      4.05 o
   0   3  14       62.44       57.83      2.39 o
   1   3  14      266.46      268.26      4.51 o
   2   3  14     1030.01     1029.66     10.47 o
   3   3  14       40.62       35.14      2.39 o
   4   3  14       78.20       79.36      3.16 o
   5   3  14        1.49        2.35      1.81 o
   6   3  14      112.32      108.39      4.39 o
   7   3  14       46.42       53.98      3.43 o
   8   3  14       21.19       18.25      3.13 o
   9   3  14      133.10      127.45      4.48 o
  10   3  14      173.80      170.99      5.08 o
  11   3  14        0.33        2.54      2.87 o
  12   3  14       76.80       70.31      5.41 o
  13   3  14       28.09       25.70      6.11 o
 -22   4  14        8.55        3.05      3.54 o
 -21   4  14       18.86       16.17      3.95 o
 -20   4  14      131.22      132.58      4.54 o
 -19   4  14      189.06      182.07      5.87 o
 -18   4  14        1.79        2.75      2.21 o
 -17   4  14      225.34      239.19      4.83 o
 -16   4  14      171.67      170.58      4.83 o
 -15   4  14      177.19      169.48      4.91 o
 -14   4  14       41.11       40.94      2.44 o
 -13   4  14        0.17       -3.34      2.13 o
 -12   4  14      394.74      405.05      7.59 o
 -11   4  14      244.77      245.89      6.41 o
 -10   4  14       81.63       84.50      3.47 o
  -9   4  14       18.51       19.16      2.10 o
  -8   4  14       15.01       11.38      2.00 o
  -7   4  14      324.20      330.13      5.69 o
  -6   4  14      149.03      136.48      4.46 o
  -5   4  14        1.01       -2.71      2.61 o
  -4   4  14        0.04       -2.29      1.86 o
  -3   4  14     1102.37     1098.43     13.80 o
  -2   4  14       97.12      103.07      3.41 o
  -1   4  14      120.85      112.85      3.18 o
   0   4  14       25.71       25.92      2.49 o
   1   4  14      447.38      457.37      6.27 o
   2   4  14      150.05      139.67      3.69 o
   3   4  14      226.06      211.73      5.49 o
   4   4  14       12.01        7.27      1.97 o
   5   4  14       61.23       55.34      3.20 o
   6   4  14       25.96       25.89      2.70 o
   7   4  14       10.28        8.54      2.74 o
   8   4  14       10.16        8.81      2.48 o
   9   4  14       21.52       23.93      3.04 o
  10   4  14      140.89      136.85      4.91 o
  11   4  14        5.61        1.27      3.14 o
  12   4  14       93.86       90.16      6.81 o
 -21   5  14        0.06       -1.71      3.27 o
 -20   5  14       83.66       82.33      4.24 o
 -19   5  14       28.11       29.83      3.22 o
 -18   5  14        3.71        0.07      2.42 o
 -17   5  14        5.92        3.59      2.00 o
 -16   5  14       28.75       26.61      2.70 o
 -15   5  14        2.23        0.00      2.03 o
 -14   5  14       64.13       67.92      3.57 o
 -13   5  14       44.46       43.53      2.66 o
 -12   5  14      193.10      193.84      4.26 o
 -11   5  14       22.30       21.88      2.59 o
 -10   5  14      606.09      628.81      9.68 o
  -9   5  14       38.61       45.06      3.01 o
  -8   5  14      208.52      191.75      4.80 o
  -7   5  14       76.92       80.91      3.61 o
  -6   5  14        0.38        0.10      1.49 o
  -5   5  14       59.01       63.80      5.19 o
  -4   5  14      545.24      520.38      8.80 o
  -3   5  14       56.65       68.37      3.36 o
  -2   5  14      424.03      420.72      6.84 o
  -1   5  14        6.70        6.93      1.83 o
   0   5  14      255.08      259.50      7.05 o
   1   5  14      129.49      130.68      3.85 o
   2   5  14      137.50      128.50      4.69 o
   3   5  14       36.40       38.38      3.17 o
   4   5  14      224.38      233.24      5.42 o
   5   5  14       66.47       66.21      4.67 o
   6   5  14       23.61       18.69      3.03 o
   7   5  14       32.16       31.62      3.51 o
   8   5  14       99.79       96.44      4.09 o
   9   5  14      158.10      160.33      4.94 o
  10   5  14       91.76       91.96      4.83 o
  11   5  14        8.74        7.25      4.60 o
 -20   6  14        0.99        6.33      3.14 o
 -19   6  14        1.65        4.59      3.01 o
 -18   6  14        0.43       -0.21      2.47 o
 -17   6  14       24.06       21.95      3.10 o
 -16   6  14       31.25       29.04      2.92 o
 -15   6  14        4.58        4.76      2.45 o
 -14   6  14       58.02       59.92      3.33 o
 -13   6  14      111.13      111.12      4.46 o
 -12   6  14      933.01      966.99     11.66 o
 -11   6  14       25.28       23.70      2.73 o
 -10   6  14       74.00       81.86      3.56 o
  -9   6  14      399.42      401.42      8.17 o
  -8   6  14       25.25       24.09      2.37 o
  -7   6  14       47.41       44.10      2.74 o
  -6   6  14       22.02       21.17      2.29 o
  -5   6  14       11.96        8.68      2.05 o
  -4   6  14       72.51       67.74      4.30 o
  -3   6  14        0.19       -0.46      2.59 o
  -2   6  14       77.08       82.36      3.62 o
  -1   6  14       10.31        5.79      1.98 o
   0   6  14        7.28        5.74      2.03 o
   1   6  14       90.77       92.60      4.45 o
   2   6  14        1.93        3.94      2.33 o
   3   6  14       14.25       13.28      2.70 o
   4   6  14       75.81       73.60      4.14 o
   5   6  14        9.22        5.93      2.75 o
   6   6  14        8.19        3.96      2.89 o
   7   6  14       74.92       65.17      4.90 o
   8   6  14       25.89       26.19      5.17 o
   9   6  14       34.26       40.09      5.41 o
  10   6  14        7.33        3.06      4.43 o
 -18   7  14       20.07       21.34      3.52 o
 -17   7  14       81.32       77.23      4.61 o
 -16   7  14       88.71       92.65      4.26 o
 -15   7  14        4.67        3.43      3.06 o
 -14   7  14       49.86       47.63      3.62 o
 -13   7  14       22.12       25.11      3.13 o
 -12   7  14       11.28       12.04      2.67 o
 -11   7  14       84.91       90.53      4.07 o
 -10   7  14      143.06      141.96      4.57 o
  -9   7  14        0.52        4.42      3.34 o
  -8   7  14      147.98      149.38      4.59 o
  -7   7  14       49.75       44.60      3.38 o
  -6   7  14       16.61       15.52      2.71 o
  -5   7  14        9.10        7.74      2.41 o
  -4   7  14      137.16      123.08      4.81 o
  -3   7  14       99.74      111.15      4.85 o
  -2   7  14        1.07        3.42      2.65 o
  -1   7  14       33.18       30.14      3.06 o
   0   7  14      368.92      366.24      7.16 o
   1   7  14      176.93      180.49      5.33 o
   2   7  14       27.15       25.88      3.21 o
   3   7  14      282.67      271.87      6.64 o
   4   7  14       50.72       66.66      4.36 o
   5   7  14        4.50        3.67      3.03 o
   6   7  14       36.37       29.02      4.38 o
   7   7  14       24.11       20.86      4.67 o
   8   7  14      188.30      199.86      9.22 o
 -15   8  14       94.22       95.86      7.96 o
 -14   8  14       84.46       83.81      6.45 o
 -13   8  14        1.70        0.10      2.85 o
 -12   8  14       21.07       22.41      3.28 o
 -11   8  14      720.46      779.95     12.00 o
 -10   8  14        2.27        1.89      2.74 o
  -9   8  14       15.56       12.36      2.91 o
  -8   8  14       32.29       26.30      3.31 o
  -7   8  14       25.24       22.65      3.23 o
  -6   8  14        2.96        0.04      2.55 o
  -5   8  14       46.88       44.57      3.78 o
  -4   8  14       70.88       72.43      4.36 o
  -3   8  14      290.25      301.70      9.26 o
  -2   8  14        5.02        5.81      3.28 o
  -1   8  14        8.92        9.60      3.61 o
   0   8  14        5.82        0.72      3.44 o
   1   8  14        0.19        2.31      2.78 o
   2   8  14       90.41       93.46      5.07 o
   3   8  14      415.08      461.22     15.25 o
   4   8  14       12.43        4.10      4.67 o
   5   8  14       40.94       46.35      5.57 o
 -11   9  14        1.33        1.98      3.64 o
 -10   9  14      253.59      245.61      7.75 o
  -9   9  14        4.85        6.93      3.62 o
  -8   9  14       78.34       79.42      5.44 o
  -7   9  14       34.01       34.84      4.32 o
  -6   9  14        0.16        2.34      3.30 o
  -5   9  14       11.07       15.69      3.42 o
  -4   9  14        0.88       -0.37      3.71 o
  -3   9  14       52.50       63.90      9.93 o
  -2   9  14       54.26       53.21      6.67 o
  -1   9  14        2.92       -1.24      3.66 o
   0   9  14        4.95        3.23      3.94 o
   1   9  14       33.14       36.23      5.04 o
 -23   1  15       66.73       73.48      4.65 o
 -22   1  15      378.37      369.40     10.23 o
 -21   1  15        1.87        0.28      2.73 o
 -20   1  15        5.00        5.33      2.40 o
 -19   1  15       23.79       26.48      2.68 o
 -18   1  15       96.64      103.47      4.06 o
 -17   1  15       26.77       26.09      2.39 o
 -16   1  15       57.70       52.00      3.97 o
 -15   1  15      108.59      126.25      4.42 o
 -14   1  15       10.83        8.69      1.90 o
 -13   1  15        2.02        3.63      1.85 o
 -12   1  15       16.38       14.75      2.08 o
 -11   1  15      538.30      580.08      8.44 o
 -10   1  15       57.49       59.29      4.39 o
  -9   1  15       18.76       16.95      2.53 o
  -8   1  15      244.70      253.45      6.38 o
  -7   1  15      471.70      457.59      6.85 o
  -6   1  15       26.86       29.52      2.18 o
  -5   1  15       37.65       41.85      2.51 o
  -4   1  15       15.66       19.58      1.78 o
  -3   1  15      558.23      581.81      8.74 o
  -2   1  15       11.75       15.67      1.96 o
  -1   1  15       33.63       30.00      2.03 o
   0   1  15      749.17      762.57      8.52 o
   1   1  15       70.85       75.74      3.05 o
   2   1  15      486.40      469.93      6.96 o
   3   1  15        4.17        4.22      1.89 o
   4   1  15      143.47      149.33      3.72 o
   5   1  15      400.26      403.07      6.14 o
   6   1  15      199.95      210.63      4.63 o
   7   1  15       33.26       31.70      2.77 o
   8   1  15       27.42       24.84      2.78 o
   9   1  15      207.13      225.11      6.56 o
  10   1  15      453.57      446.74      7.78 o
  11   1  15       36.80       51.26      4.55 o
  12   1  15      445.02      462.47     14.87 o
 -23   2  15       93.67      101.93      7.00 o
 -22   2  15      120.05      124.02      5.61 o
 -21   2  15       74.44       63.53      6.56 o
 -20   2  15        0.38       -2.12      2.10 o
 -19   2  15       11.12       10.60      2.21 o
 -18   2  15      217.44      215.66      6.08 o
 -17   2  15       21.30       24.35      2.45 o
 -16   2  15      446.25      461.29      7.66 o
 -15   2  15       47.66       49.24      4.18 o
 -14   2  15      120.43      116.11      4.50 o
 -13   2  15        0.40       -1.31      1.89 o
 -12   2  15      231.48      234.25      8.34 o
 -11   2  15       94.34       93.56      6.77 o
 -10   2  15      220.82      217.27      6.82 o
  -9   2  15      498.75      472.30      7.81 o
  -8   2  15      235.66      231.96      5.98 o
  -7   2  15      190.27      191.23      4.79 o
  -6   2  15      251.56      250.40      7.34 o
  -5   2  15      203.13      204.43      4.81 o
  -4   2  15       30.94       29.56      2.52 o
  -3   2  15        6.56        7.23      1.69 o
  -2   2  15     1134.01     1176.43     12.51 o
  -1   2  15      591.58      600.31      7.17 o
   0   2  15      199.40      205.62      4.25 o
   1   2  15       62.27       70.19      3.48 o
   2   2  15       52.90       55.89      3.56 o
   3   2  15      118.07      106.95      3.38 o
   4   2  15      173.51      170.71      4.05 o
   5   2  15       78.07       89.39      3.59 o
   6   2  15       28.09       30.16      3.02 o
   7   2  15       69.32       71.63      4.06 o
   8   2  15        0.90        0.57      2.30 o
   9   2  15        0.28        0.58      2.53 o
  10   2  15       30.55       30.43      3.38 o
  11   2  15      138.76      146.64      6.62 o
  12   2  15        2.41        4.43      3.84 o
 -22   3  15       28.54       32.81      4.17 o
 -21   3  15       82.04       84.76      5.20 o
 -20   3  15       15.66       12.99      3.21 o
 -19   3  15      100.14       96.26      4.57 o
 -18   3  15        0.96       -2.38      2.14 o
 -17   3  15      119.70      117.83      3.83 o
 -16   3  15       31.85       22.06      2.73 o
 -15   3  15      177.66      164.40      4.84 o
 -14   3  15       83.76       82.94      4.14 o
 -13   3  15      554.76      528.10     10.25 o
 -12   3  15       10.44        4.40      2.47 o
 -11   3  15      104.17       99.25      9.34 o
 -10   3  15       59.83       64.23      3.72 o
  -9   3  15      129.87      119.93      4.21 o
  -8   3  15       29.04       29.76      3.27 o
  -7   3  15       17.02       12.94      2.33 o
  -6   3  15        5.78        3.06      2.06 o
  -5   3  15      253.38      229.14      5.98 o
  -4   3  15      378.18      354.03      7.16 o
  -3   3  15        0.41        0.83      1.72 o
  -2   3  15       20.23       20.15      2.28 o
  -1   3  15      253.80      247.37      4.12 o
   0   3  15      719.39      730.62      9.80 o
   1   3  15        4.53        3.24      1.68 o
   2   3  15      151.72      157.32      4.34 o
   3   3  15      386.20      398.96      6.09 o
   4   3  15      271.00      263.13      5.27 o
   5   3  15        0.39       -0.66      2.22 o
   6   3  15      295.78      314.34      6.68 o
   7   3  15       94.57      100.39      4.91 o
   8   3  15      207.71      211.38      7.43 o
   9   3  15       51.00       47.06      3.44 o
  10   3  15       57.68       62.73      3.91 o
  11   3  15       80.29       91.78      6.92 o
 -21   4  15       36.08       30.64      3.95 o
 -20   4  15       60.58       45.85      4.20 o
 -19   4  15       83.56       85.07      4.70 o
 -18   4  15       90.32       97.77      4.85 o
 -17   4  15       10.81        8.29      2.77 o
 -16   4  15       49.18       56.68      3.67 o
 -15   4  15        0.13        0.86      2.18 o
 -14   4  15      654.79      671.06     12.06 o
 -13   4  15      122.11      116.96      4.81 o
 -12   4  15        1.27        1.38      2.40 o
 -11   4  15      347.47      353.86      7.40 o
 -10   4  15       46.45       55.52      7.60 o
  -9   4  15       95.59       95.05      6.02 o
  -8   4  15        9.60        9.61      2.80 o
  -7   4  15       16.82       15.05      3.03 o
  -6   4  15       45.89       56.66      4.34 o
  -5   4  15        6.25        6.07      1.89 o
  -4   4  15        4.19        0.66      1.66 o
  -3   4  15       39.63       37.83      2.51 o
  -2   4  15       25.54       29.67      2.14 o
  -1   4  15      197.79      196.24      4.08 o
   0   4  15       41.74       46.87      2.67 o
   1   4  15      148.89      146.52      3.76 o
   2   4  15        9.94        6.04      1.95 o
   3   4  15      426.64      433.35      7.46 o
   4   4  15       53.81       62.82      3.75 o
   5   4  15       96.09       94.11      6.24 o
   6   4  15        2.67       -0.24      2.50 o
   7   4  15      136.49      137.97      5.12 o
   8   4  15       51.46       54.62      4.18 o
   9   4  15       66.41       60.29      4.48 o
  10   4  15       36.03       30.66      5.07 o
 -20   5  15       26.65       27.03      3.58 o
 -19   5  15      137.31      139.60      5.34 o
 -18   5  15        1.16        3.89      2.79 o
 -17   5  15      114.18      102.05      4.48 o
 -16   5  15        4.36        6.88      2.57 o
 -15   5  15       21.63       22.36      4.94 o
 -14   5  15      197.24      199.57      5.49 o
 -13   5  15      387.08      408.67      7.78 o
 -12   5  15       94.54       99.27      4.16 o
 -11   5  15       33.73       43.26      4.10 o
 -10   5  15       27.45       36.64      2.79 o
  -9   5  15       55.34       63.64      3.28 o
  -8   5  15        3.02        2.51      2.03 o
  -7   5  15        1.47       -3.29      2.05 o
  -6   5  15        4.96        3.48      1.80 o
  -5   5  15      210.10      202.43      5.42 o
  -4   5  15      201.64      206.35      5.05 o
  -3   5  15        4.87        1.68      1.98 o
  -2   5  15       35.53       32.09      2.73 o
  -1   5  15      610.21      611.30      9.67 o
   0   5  15       36.74       42.57      2.87 o
   1   5  15        6.33        6.44      2.21 o
   2   5  15      109.30      112.15      4.32 o
   3   5  15      634.15      659.79      9.92 o
   4   5  15       11.03       12.17      2.85 o
   5   5  15        0.52        0.52      2.55 o
   6   5  15       30.52       28.89      3.48 o
   7   5  15        0.04       -2.13      2.89 o
   8   5  15       13.66        9.36      3.62 o
   9   5  15        0.32        4.57      3.64 o
 -19   6  15       58.22       48.94      5.27 o
 -18   6  15        3.07        3.53      2.84 o
 -17   6  15      172.58      165.30      4.29 o
 -16   6  15      352.43      359.64      6.84 o
 -15   6  15       26.68       27.37      3.01 o
 -14   6  15       69.79       79.55      3.98 o
 -13   6  15       79.04       79.30      3.73 o
 -12   6  15       77.03       83.65      3.70 o
 -11   6  15        6.02        6.57      2.29 o
 -10   6  15      111.59      124.32      4.07 o
  -9   6  15      313.32      315.54      5.90 o
  -8   6  15      130.89      129.03      4.00 o
  -7   6  15      233.46      230.56      5.01 o
  -6   6  15       40.47       47.43      3.31 o
  -5   6  15       16.79       14.54      2.69 o
  -4   6  15      186.61      194.84      5.65 o
  -3   6  15      185.37      181.79      5.66 o
  -2   6  15       14.35        9.40      2.33 o
  -1   6  15       25.20       33.47      2.79 o
   0   6  15       51.97       55.55      3.90 o
   1   6  15      174.82      190.82      5.29 o
   2   6  15      179.32      170.10     11.82 o
   3   6  15        0.19        0.57      2.59 o
   4   6  15      622.79      645.51     12.04 o
   5   6  15       53.48       51.71      7.48 o
   6   6  15        6.81        7.26      3.09 o
   7   6  15        0.02       -1.59      3.37 o
   8   6  15        0.02       -4.01      4.37 o
 -16   7  15        6.68        4.77      3.25 o
 -15   7  15        3.54        0.04      2.95 o
 -14   7  15       13.65        8.50      2.85 o
 -13   7  15      104.16      103.29      4.47 o
 -12   7  15       15.37       14.13      2.79 o
 -11   7  15       27.60       34.82      3.89 o
 -10   7  15       78.44       89.30      4.08 o
  -9   7  15       64.39       62.00      3.62 o
  -8   7  15       15.32        9.36      2.61 o
  -7   7  15       24.50       20.50      3.66 o
  -6   7  15        8.52       11.89      2.77 o
  -5   7  15      198.70      193.49      5.69 o
  -4   7  15        1.13        3.66      2.67 o
  -3   7  15        4.13        3.27      2.84 o
  -2   7  15        0.07        2.08      2.32 o
  -1   7  15       70.29       69.43      3.99 o
   0   7  15       19.39       12.04      2.83 o
   1   7  15       25.16       22.53      3.16 o
   2   7  15        0.10       -0.38      2.73 o
   3   7  15        0.01        5.19      2.95 o
   4   7  15      280.60      292.66     10.92 o
   5   7  15       11.74       10.81      4.11 o
 -13   8  15       47.29       57.68      4.78 o
 -12   8  15      635.78      679.49     15.03 o
 -11   8  15      120.03      134.33      5.93 o
 -10   8  15      284.89      300.33      7.60 o
  -9   8  15      132.96      136.48      5.25 o
  -8   8  15       44.81       51.62      5.89 o
  -7   8  15        4.22        5.86      2.86 o
  -6   8  15       96.27      104.31      4.95 o
  -5   8  15       17.34       14.38      3.42 o
  -4   8  15       36.61       39.47      4.04 o
  -3   8  15        2.13        1.07      3.23 o
  -2   8  15       47.52       47.98      3.81 o
  -1   8  15        8.16        4.69      3.07 o
   0   8  15        2.39        0.46      3.14 o
   1   8  15        0.29       -4.19      3.08 o
   2   8  15      206.33      223.73     24.98 o
 -22   0  16      104.05      120.43      7.10 o
 -21   0  16       22.93       23.73      4.32 o
 -20   0  16      259.27      269.76      8.26 o
 -19   0  16      588.84      599.96     12.09 o
 -18   0  16      204.78      197.57      6.87 o
 -17   0  16        1.36       -0.28      2.66 o
 -16   0  16      554.47      539.79     10.22 o
 -15   0  16     1803.01     1913.46     25.27 o
 -14   0  16       68.52       71.33     10.50 o
 -13   0  16      201.90      199.89      8.22 o
 -12   0  16       99.92       94.27      5.24 o
 -11   0  16     1096.90     1113.77     20.39 o
 -10   0  16      201.65      206.66     14.81 o
  -9   0  16       13.81        9.72      5.88 o
  -8   0  16      171.69      145.25     10.64 o
  -7   0  16      926.54      942.82     28.94 o
  -6   0  16      162.86      152.86      5.46 o
  -5   0  16        2.55        3.51      2.55 o
  -4   0  16       71.54       65.75      3.57 o
  -3   0  16      904.24      899.43     13.09 o
  -2   0  16      976.32      960.53     13.97 o
  -1   0  16      220.06      234.60      6.68 o
   0   0  16        8.44       12.55      3.18 o
   1   0  16      483.99      488.60      9.68 o
   2   0  16      367.21      357.95     10.76 o
   3   0  16      156.62      163.40      7.27 o
   4   0  16       13.34       14.54      3.94 o
   5   0  16      184.59      175.83      7.89 o
   6   0  16      160.55      162.69     18.77 o
   7   0  16       10.23        8.26      3.29 o
   8   0  16      256.76      266.83      7.93 o
   9   0  16       88.88      101.72      6.10 o
  10   0  16        9.72       12.40      5.47 o
 -22   1  16        4.58        5.65      3.01 o
 -21   1  16        0.11        1.69      2.53 o
 -20   1  16        0.07       -0.01      2.36 o
 -19   1  16        1.20        3.73      2.28 o
 -18   1  16       48.07       42.99      2.96 o
 -17   1  16        1.88        0.75      1.97 o
 -16   1  16      107.73      101.61      3.30 o
 -15   1  16       31.73       37.10      3.97 o
 -14   1  16       25.09       22.19      3.68 o
 -13   1  16        3.23        1.43      2.09 o
 -12   1  16      282.28      286.68      6.64 o
 -11   1  16      103.38       98.99      7.53 o
 -10   1  16       11.11        8.84      2.07 o
  -9   1  16      258.12      256.54      5.33 o
  -8   1  16      139.47      130.91      3.93 o
  -7   1  16       60.85       63.56      4.76 o
  -6   1  16       51.60       51.21      3.21 o
  -5   1  16        2.08        0.38      1.71 o
  -4   1  16       11.07        9.92      1.79 o
  -3   1  16      177.95      177.24      4.02 o
  -2   1  16       12.62       12.51      1.73 o
  -1   1  16       55.90       52.76      2.56 o
   0   1  16       43.28       45.00      2.53 o
   1   1  16       82.25       81.32      5.04 o
   2   1  16        0.25       -1.74      1.73 o
   3   1  16      225.24      228.86      5.89 o
   4   1  16       70.53       82.75      4.97 o
   5   1  16        0.27        3.39      2.26 o
   6   1  16        6.32        6.63      2.49 o
   7   1  16        0.07       -2.49      2.48 o
   8   1  16        5.04        5.44      2.95 o
   9   1  16       14.00       10.93      2.81 o
  10   1  16        7.04       12.73      3.83 o
 -22   2  16       39.08       38.97      4.23 o
 -21   2  16       68.69       64.62      5.39 o
 -20   2  16       63.19       61.49      3.60 o
 -19   2  16       44.15       47.42      3.23 o
 -18   2  16       28.92       24.87      3.14 o
 -17   2  16       23.33       16.01      2.10 o
 -16   2  16      260.25      255.91      6.62 o
 -15   2  16      200.48      204.80      9.11 o
 -14   2  16       27.67       21.55      3.00 o
 -13   2  16       55.34       56.53      5.62 o
 -12   2  16      151.58      155.44      5.03 o
 -11   2  16      135.89      115.29      7.09 o
 -10   2  16      109.76       96.57      7.64 o
  -9   2  16       70.63       71.80      5.32 o
  -8   2  16        6.42        9.16      2.15 o
  -7   2  16      337.07      333.92      6.65 o
  -6   2  16      196.42      190.71      5.10 o
  -5   2  16       20.12       22.82      2.50 o
  -4   2  16       37.69       37.70      3.05 o
  -3   2  16       11.22        5.45      1.78 o
  -2   2  16       48.77       44.75      2.50 o
  -1   2  16       23.22       23.42      2.10 o
   0   2  16       20.81       15.41      2.03 o
   1   2  16       81.59       82.57      3.23 o
   2   2  16       10.44        4.40      2.41 o
   3   2  16        2.80       -1.13      2.38 o
   4   2  16       58.55       51.23      3.26 o
   5   2  16        1.04        1.16      2.34 o
   6   2  16        0.01       -0.49      2.45 o
   7   2  16       35.31       31.76      3.40 o
   8   2  16        7.92        8.84      3.11 o
   9   2  16       26.87       26.68      4.51 o
  10   2  16       27.53       24.78      4.28 o
 -21   3  16      192.77      196.17     10.09 o
 -20   3  16        0.05        1.15      2.81 o
 -19   3  16       15.20       13.93      3.12 o
 -18   3  16       50.77       44.84      4.02 o
 -17   3  16       14.52       15.50      3.25 o
 -16   3  16       19.37       23.66      3.49 o
 -15   3  16        3.94        0.00      2.59 o
 -14   3  16        0.33       -2.81      2.48 o
 -13   3  16       51.03       49.80      3.91 o
 -12   3  16      195.09      201.61     11.27 o
 -11   3  16       10.48        9.57      2.62 o
 -10   3  16       77.93       80.76      4.65 o
  -9   3  16        0.11        4.73      2.53 o
  -8   3  16      170.25      163.54      5.84 o
  -7   3  16        7.59       10.08      2.67 o
  -6   3  16       29.26       30.52      2.93 o
  -5   3  16      187.67      183.50      7.87 o
  -4   3  16      459.80      472.36      9.21 o
  -3   3  16      526.72      524.92      7.86 o
  -2   3  16      196.17      201.70      4.10 o
  -1   3  16       12.01       10.15      1.99 o
   0   3  16      295.44      310.80      6.94 o
   1   3  16       49.20       50.10      2.93 o
   2   3  16      151.30      141.22      4.17 o
   3   3  16       13.35       11.61      2.52 o
   4   3  16      333.90      330.54      6.56 o
   5   3  16       56.38       50.34      6.20 o
   6   3  16       28.04       24.31      3.24 o
   7   3  16      101.90       95.99      4.76 o
   8   3  16       26.87       27.30      3.61 o
   9   3  16      184.30      177.79      6.59 o
 -20   4  16        7.49        6.71      3.24 o
 -19   4  16        9.63        8.59      3.11 o
 -18   4  16        9.60        8.87      2.98 o
 -17   4  16      494.41      491.39     14.62 o
 -16   4  16        0.03       -1.60      2.47 o
 -15   4  16       57.48       57.66      4.59 o
 -14   4  16        2.98        0.70      3.36 o
 -13   4  16      265.82      256.06      7.24 o
 -12   4  16      118.25      126.63      5.48 o
 -11   4  16       17.31       15.86      3.89 o
 -10   4  16      416.36      440.07     15.26 o
  -9   4  16      544.14      557.66     11.74 o
  -8   4  16        6.57        6.38      3.10 o
  -7   4  16        6.78        7.26      2.97 o
  -6   4  16       24.15       17.98      3.45 o
  -5   4  16       33.10       31.11      3.16 o
  -4   4  16      290.35      283.40      6.94 o
  -3   4  16        9.29        5.52      2.18 o
  -2   4  16        0.68        3.56      2.03 o
  -1   4  16      315.94      325.56      6.02 o
   0   4  16      317.14      314.01      5.81 o
   1   4  16        8.85        9.43      2.33 o
   2   4  16        0.37        1.57      2.27 o
   3   4  16       77.15       83.04      4.08 o
   4   4  16      122.72      133.29      4.68 o
   5   4  16      235.26      238.38      6.07 o
   6   4  16       55.03       67.24      4.81 o
   7   4  16       24.98       25.73      3.89 o
   8   4  16       64.19       52.46      5.91 o
 -19   5  16        0.15       -1.24      2.81 o
 -18   5  16      283.69      286.66      6.70 o
 -17   5  16       91.71       97.02      4.79 o
 -16   5  16        2.74        3.17      2.81 o
 -15   5  16      107.98      115.32      6.02 o
 -14   5  16      259.88      273.17      7.97 o
 -13   5  16       97.96       95.36      5.54 o
 -12   5  16      196.39      203.02      7.46 o
 -11   5  16        3.07        0.42      3.01 o
 -10   5  16     1251.31     1282.92     26.08 o
  -9   5  16        8.98       10.71      4.00 o
  -8   5  16        6.22        3.54      3.52 o
  -7   5  16      114.28      118.65      6.86 o
  -6   5  16       66.43       63.89      4.08 o
  -5   5  16      207.90      189.85      4.75 o
  -4   5  16       38.57       41.31      3.73 o
  -3   5  16        0.02        1.65      1.93 o
  -2   5  16      351.54      341.28      6.37 o
  -1   5  16       13.84       18.93      2.53 o
   0   5  16       27.65       29.20      2.97 o
   1   5  16        0.07       -0.66      2.26 o
   2   5  16      181.44      179.59      5.17 o
   3   5  16      544.87      542.18      9.05 o
   4   5  16        9.39       10.60      3.22 o
   5   5  16        7.51        5.60      2.88 o
   6   5  16      197.78      209.21      6.81 o
   7   5  16      110.19      117.57      6.12 o
 -17   6  16        8.11        5.57      3.12 o
 -16   6  16        0.51       -1.03      2.95 o
 -15   6  16        0.82       -0.79      3.76 o
 -14   6  16       26.83       30.58      2.97 o
 -13   6  16       30.75       35.61      4.24 o
 -12   6  16        0.37        2.28      2.66 o
 -11   6  16      545.54      593.33      9.99 o
 -10   6  16      183.79      201.55      5.69 o
  -9   6  16       33.46       37.80      4.12 o
  -8   6  16       60.98       58.59      4.47 o
  -7   6  16        2.04        1.70      2.23 o
  -6   6  16       19.53       17.26      2.73 o
  -5   6  16        0.35       -0.16      2.29 o
  -4   6  16        0.91        1.66      2.30 o
  -3   6  16        2.35        3.76      2.46 o
  -2   6  16       26.57       27.40      3.39 o
  -1   6  16        7.02       10.80      2.61 o
   0   6  16      110.66      108.55      4.43 o
   1   6  16       31.78       30.65      3.33 o
   2   6  16       16.36       12.43      2.95 o
   3   6  16      128.32      138.19      5.12 o
   4   6  16       43.00       47.21      6.03 o
   5   6  16       53.31       48.07      4.66 o
 -14   7  16      143.92      152.15      6.24 o
 -13   7  16        1.52        5.18      3.13 o
 -12   7  16      101.96      111.72      5.89 o
 -11   7  16        0.09        2.12      2.55 o
 -10   7  16      501.57      513.07     13.67 o
  -9   7  16        1.09        3.02      2.48 o
  -8   7  16        1.36        3.14      2.65 o
  -7   7  16       59.65       64.96      4.14 o
  -6   7  16       91.07      100.05      7.12 o
  -5   7  16       70.88       66.67      4.65 o
  -4   7  16       32.53       24.73      3.48 o
  -3   7  16       14.62        6.33      2.60 o
  -2   7  16      261.14      260.39      6.10 o
  -1   7  16       36.67       37.76      3.80 o
   0   7  16       23.01       25.81      4.28 o
   1   7  16       18.71       16.33      3.59 o
   2   7  16      319.10      346.15      8.43 o
   3   7  16      459.10      520.94     12.60 o
 -10   8  16       33.13       51.15      4.61 o
  -9   8  16       20.94       23.72      3.85 o
  -8   8  16        2.77        4.27      3.56 o
  -7   8  16       27.16       33.92      4.53 o
  -6   8  16       17.63       12.06      3.86 o
  -5   8  16        0.30        2.01      3.44 o
  -4   8  16        0.39       -1.94      3.39 o
  -3   8  16       40.63       45.38      4.16 o
  -2   8  16        3.41        1.43      3.12 o
 -21   1  17      275.69      271.54      6.20 o
 -20   1  17        9.59        9.89      3.54 o
 -19   1  17       14.76       12.62      2.53 o
 -18   1  17       18.93       14.51      2.44 o
 -17   1  17      267.88      278.32      5.24 o
 -16   1  17       31.13       35.34      3.08 o
 -15   1  17        0.09        2.17      2.10 o
 -14   1  17       38.54       30.33      3.62 o
 -13   1  17      696.02      720.55     13.42 o
 -12   1  17        2.67        2.46      2.27 o
 -11   1  17        7.73        5.44      2.43 o
 -10   1  17       40.19       32.62      2.82 o
  -9   1  17      239.75      246.04      8.50 o
  -8   1  17       92.57      100.93      3.84 o
  -7   1  17       30.64       27.69      2.66 o
  -6   1  17       21.33       18.31      2.39 o
  -5   1  17      385.67      391.52      6.57 o
  -4   1  17       44.04       48.76      5.10 o
  -3   1  17       67.71       70.86      2.77 o
  -2   1  17      253.18      249.62      4.95 o
  -1   1  17      451.17      462.84      7.76 o
   0   1  17      346.70      364.27      7.00 o
   1   1  17        8.94        7.20      2.46 o
   2   1  17       13.40        9.93      2.69 o
   3   1  17      126.37      125.72      5.12 o
   4   1  17      472.24      475.79     12.25 o
   5   1  17        4.85        8.66      3.04 o
   6   1  17      190.64      181.74      6.15 o
   7   1  17       28.40       30.18      3.94 o
   8   1  17       84.52       89.53      5.44 o
 -20   2  17       72.15       67.93      5.13 o
 -19   2  17       36.48       35.79      3.04 o
 -18   2  17       21.20       19.05      2.55 o
 -17   2  17        0.26       -0.09      2.48 o
 -16   2  17      467.56      470.10     13.08 o
 -15   2  17       27.53       26.93      3.64 o
 -14   2  17       18.00       15.54      3.19 o
 -13   2  17       14.06       10.89      3.13 o
 -12   2  17      115.13      114.05      5.07 o
 -11   2  17       61.48       67.34      4.69 o
 -10   2  17      217.04      209.66      6.31 o
  -9   2  17       69.79       76.20      4.45 o
  -8   2  17       90.79       86.53      3.93 o
  -7   2  17       50.31       47.83      3.35 o
  -6   2  17      181.93      181.98      5.39 o
  -5   2  17      107.67      103.73      4.36 o
  -4   2  17        3.05        3.83      1.95 o
  -3   2  17       26.95       28.32      2.74 o
  -2   2  17      196.82      194.00      4.62 o
  -1   2  17      105.77      103.67      4.07 o
   0   2  17       73.37       75.65      4.15 o
   1   2  17      252.06      256.96      6.67 o
   2   2  17      114.30      112.94      4.69 o
   3   2  17        2.11       -0.02      2.63 o
   4   2  17      236.39      244.74      6.60 o
   5   2  17       39.15       35.09      3.84 o
   6   2  17       86.10       90.76      4.34 o
   7   2  17        1.96        3.74      3.25 o
   8   2  17        2.16        1.53      3.38 o
 -20   3  17        1.55        3.56      2.68 o
 -19   3  17        1.09       -2.98      2.31 o
 -18   3  17       62.31       63.33      4.13 o
 -17   3  17       25.11       19.25      4.00 o
 -16   3  17        5.80        6.49      3.29 o
 -15   3  17       63.95       59.15      4.86 o
 -14   3  17       49.13       51.12      4.60 o
 -13   3  17       36.36       38.93      9.21 o
 -12   3  17        0.31       -4.89      3.05 o
 -11   3  17      579.65      599.99     13.27 o
 -10   3  17       77.31       94.23      5.89 o
  -9   3  17      139.32      142.55      6.47 o
  -8   3  17      275.82      287.78      8.75 o
  -7   3  17      144.35      140.99      6.72 o
  -6   3  17       81.35       87.58      6.47 o
  -5   3  17       26.17       27.99      3.36 o
  -4   3  17        2.77        2.20      2.63 o
  -3   3  17      332.79      360.02      8.38 o
  -2   3  17       39.63       38.99      3.22 o
  -1   3  17      112.87      108.38      4.17 o
   0   3  17      335.50      342.52      6.98 o
   1   3  17        4.26        1.57      2.63 o
   2   3  17      193.72      194.67      5.80 o
   3   3  17       41.98       43.70      3.84 o
   4   3  17      158.23      156.04      5.62 o
   5   3  17      217.59      221.24      5.71 o
   6   3  17       72.23       75.79      5.03 o
   7   3  17        0.28       -0.76      3.28 o
 -18   4  17       18.69       19.25      3.59 o
 -17   4  17        4.90        2.81      2.73 o
 -16   4  17       31.94       22.56      3.91 o
 -15   4  17       52.55       48.74      4.43 o
 -14   4  17       77.35       76.96      5.04 o
 -13   4  17       67.28       59.82      4.60 o
 -12   4  17       28.22       23.82      4.53 o
 -11   4  17        2.34        5.09      3.56 o
 -10   4  17      137.06      141.52      8.49 o
  -9   4  17      479.12      495.46     12.51 o
  -8   4  17        8.44        6.39      3.60 o
  -7   4  17      134.78      143.52      7.38 o
  -6   4  17        0.15       -2.65      3.20 o
  -5   4  17       67.81       60.88      5.55 o
  -4   4  17       16.41       14.58      2.67 o
  -3   4  17      107.49      104.26      3.92 o
  -2   4  17        9.49       12.22      2.71 o
  -1   4  17      340.41      338.79      6.94 o
   0   4  17       15.83       17.23      2.94 o
   1   4  17      216.58      227.86      5.56 o
   2   4  17      190.23      184.12      5.18 o
   3   4  17       41.61       40.17      3.41 o
   4   4  17       37.03       44.87      4.06 o
   5   4  17       10.96        8.55      3.37 o
   6   4  17       21.84       16.68      6.15 o
 -17   5  17      124.87      112.69      5.06 o
 -16   5  17       68.64       56.62      5.08 o
 -15   5  17        0.27       -0.06      3.13 o
 -14   5  17       37.17       28.53      4.12 o
 -13   5  17       31.15       43.65      4.47 o
 -12   5  17        0.35        2.14      3.91 o
 -11   5  17      164.31      175.19      8.09 o
 -10   5  17       23.13       34.93      7.98 o
  -9   5  17       53.56       63.12      5.95 o
  -8   5  17        3.75        6.75      3.83 o
  -7   5  17       96.89      103.10      6.75 o
  -6   5  17        4.52        1.62      3.69 o
  -5   5  17        0.15        0.28      3.80 o
  -4   5  17       21.49       20.28      3.28 o
  -3   5  17       21.85       26.71      4.35 o
  -2   5  17      210.07      210.33      5.62 o
  -1   5  17        5.49        5.32      2.37 o
   0   5  17       34.49       35.56      3.08 o
   1   5  17        8.74       10.77      2.71 o
   2   5  17       45.61       46.46      3.59 o
   3   5  17        1.70        4.34      3.14 o
   4   5  17       33.92       27.52      3.99 o
 -15   6  17       71.63       73.04      5.87 o
 -14   6  17      623.30      616.91     12.73 o
 -13   6  17      274.29      272.47     17.25 o
 -12   6  17        9.33        8.35      3.73 o
 -11   6  17       18.23       21.20      5.03 o
 -10   6  17      169.96      175.65      8.82 o
  -9   6  17       89.94      113.31      7.86 o
  -8   6  17       50.90       59.31      6.36 o
  -7   6  17       35.45       33.90      3.68 o
  -6   6  17      139.04      155.94      5.76 o
  -5   6  17       25.06       27.09      3.12 o
  -4   6  17       14.94       15.12      2.45 o
  -3   6  17       10.82       10.08      2.44 o
  -2   6  17       92.93      105.99      4.20 o
  -1   6  17       45.44       42.82      3.39 o
   0   6  17       54.04       62.81      4.37 o
   1   6  17       29.90       34.32      5.38 o
   2   6  17       27.82       26.26      3.89 o
 -11   7  17      279.75      268.53     15.19 o
 -10   7  17        0.27        0.54      3.26 o
  -9   7  17        0.03        0.71      3.62 o
  -8   7  17       14.71       13.42      5.47 o
  -7   7  17       13.25       10.96      3.56 o
  -6   7  17        0.04       -3.74      4.76 o
  -5   7  17        3.00       -1.23      3.16 o
  -4   7  17      125.05      124.63      6.05 o
  -3   7  17      196.03      191.25      7.23 o
  -2   7  17       26.09       32.17      3.74 o
 -19   0  18        7.05        9.06      5.00 o
 -18   0  18       19.51       20.68      3.56 o
 -17   0  18      223.11      222.11      7.19 o
 -16   0  18      234.39      228.08      7.02 o
 -15   0  18       54.42       48.34      5.88 o
 -14   0  18       53.68       47.68      5.40 o
 -13   0  18      163.26      160.90      7.92 o
 -10   0  18      472.66      445.53     23.69 o
  -8   0  18      106.25       96.01      6.30 o
  -7   0  18       94.87       91.04      6.36 o
  -6   0  18       56.24       59.61      5.82 o
  -5   0  18       85.78       84.51      6.36 o
  -4   0  18      471.01      510.06     11.00 o
  -3   0  18        1.67        0.91      2.91 o
  -2   0  18        2.39       -1.01      2.78 o
  -1   0  18        2.44       -2.35      2.99 o
   0   0  18      271.06      273.31     14.51 o
   1   0  18       12.56       16.43      4.18 o
   2   0  18      158.69      154.64      9.66 o
   3   0  18        8.95        2.47      4.00 o
   4   0  18        8.07        1.67      4.22 o
   5   0  18       94.96      115.12      7.84 o
   6   0  18        0.67        2.11      4.64 o
 -19   1  18        5.91        8.57      2.39 o
 -18   1  18        0.04        2.62      2.24 o
 -17   1  18       10.52        8.87      3.17 o
 -16   1  18      125.69      119.31      4.55 o
 -15   1  18        0.95       -4.81      2.61 o
 -14   1  18       15.87        9.13      4.80 o
 -13   1  18       73.05       77.70      4.72 o
 -12   1  18      155.07      158.30      5.84 o
 -11   1  18       27.74       28.68      7.95 o
 -10   1  18      153.31      156.89      5.70 o
  -9   1  18       16.89       14.86      3.51 o
  -8   1  18      142.60      143.07      5.20 o
  -7   1  18       35.52       39.55      3.87 o
  -6   1  18       63.23       80.38      4.88 o
  -5   1  18       83.60       84.63      3.89 o
  -4   1  18        1.17        2.80      1.91 o
  -3   1  18        5.34        4.39      2.13 o
  -2   1  18      109.86      104.61      5.83 o
  -1   1  18       59.32       70.60      3.81 o
   0   1  18        2.03        1.72      2.38 o
   1   1  18       10.28       10.25      2.76 o
   2   1  18       33.70       32.10      5.54 o
   3   1  18      179.93      163.74      7.08 o
   4   1  18        0.75        1.52      2.97 o
   5   1  18      113.19      127.09      9.28 o
   6   1  18      141.18      145.79      6.97 o
 -18   2  18       72.21       73.54      4.30 o
 -17   2  18       83.08       71.85      6.16 o
 -16   2  18      130.36      121.24      6.26 o
 -15   2  18      134.33      136.10      6.27 o
 -14   2  18       16.35        8.54      3.44 o
 -13   2  18       99.96       87.00      5.33 o
 -12   2  18      337.96      362.81      9.49 o
 -11   2  18       11.72       11.50      3.41 o
 -10   2  18      377.83      389.50      9.82 o
  -9   2  18       16.78       22.98      3.70 o
  -8   2  18       90.93       90.50      5.37 o
  -7   2  18      227.00      226.03      6.81 o
  -6   2  18        5.05        4.47      3.08 o
  -5   2  18       79.10       88.73      5.66 o
  -4   2  18      146.32      148.77      7.36 o
  -3   2  18      103.74      105.71      3.92 o
  -2   2  18      102.48      106.05      4.11 o
  -1   2  18        0.82       -1.59      2.31 o
   0   2  18       24.43       26.02      3.08 o
   1   2  18      116.03      122.92      4.93 o
   2   2  18       13.36        8.63      3.01 o
   3   2  18       63.08       57.45      4.30 o
   4   2  18        0.08        1.64      3.09 o
   5   2  18        0.41        1.62      3.26 o
 -18   3  18       40.28       47.07      5.68 o
 -17   3  18       16.05       13.06      3.76 o
 -16   3  18       36.06       23.72      6.57 o
 -15   3  18        3.11        6.96      6.93 o
 -14   3  18      179.07      187.20      7.63 o
 -13   3  18        2.43       -1.50      5.04 o
 -12   3  18       51.12       63.49      5.42 o
 -11   3  18       33.19       33.93      4.59 o
 -10   3  18      713.57      756.22     17.99 o
  -9   3  18      113.44      117.49      7.77 o
  -8   3  18       25.51       27.16      4.22 o
  -7   3  18       16.69       14.21      3.75 o
  -6   3  18       33.07       37.92      4.74 o
  -5   3  18       18.18       15.26      3.95 o
  -4   3  18       22.61       20.50      4.22 o
  -3   3  18       36.90       37.25      2.98 o
  -2   3  18      112.03      116.05      4.33 o
  -1   3  18      571.02      583.95      9.55 o
   0   3  18       97.72      107.98      5.04 o
   1   3  18       84.08       91.39      4.71 o
   2   3  18       23.31       28.83      3.65 o
   3   3  18      365.36      369.26      8.61 o
   4   3  18       34.51       32.42      4.00 o
 -16   4  18       11.49        4.08      4.62 o
 -15   4  18      389.89      395.57     18.89 o
 -14   4  18       23.38       26.60      4.64 o
 -13   4  18       44.14       43.72      5.40 o
 -12   4  18       49.77       44.11      5.24 o
 -11   4  18       16.00       14.59      4.24 o
 -10   4  18      195.62      199.86      8.16 o
  -9   4  18      151.24      153.98      7.38 o
  -8   4  18        1.31       -4.08      3.35 o
  -7   4  18      227.34      235.73      8.86 o
  -6   4  18       33.28       31.70      4.90 o
  -5   4  18      121.93      131.04      7.14 o
  -4   4  18       21.95       21.25      4.98 o
  -3   4  18       24.13       17.68      4.12 o
  -2   4  18       45.09       54.00      3.62 o
  -1   4  18       96.21       98.92      4.53 o
   0   4  18        9.96        7.30      2.93 o
   1   4  18       71.38       80.37      4.68 o
   2   4  18      191.19      193.05      6.16 o
   3   4  18        0.11       -2.28      3.03 o
 -14   5  18       96.44      100.70      7.35 o
 -13   5  18        2.67        3.38      5.16 o
 -12   5  18       11.50       13.50      4.55 o
 -11   5  18      147.55      157.01      7.92 o
 -10   5  18        2.07        0.81      3.94 o
  -9   5  18        2.94       -2.35      3.80 o
  -8   5  18      111.62      123.11      7.73 o
  -7   5  18       96.17      122.23      7.86 o
  -6   5  18       58.55       70.61     12.20 o
  -5   5  18       70.59       72.30      4.44 o
  -4   5  18      179.89      195.92      6.36 o
  -3   5  18      263.37      259.78      6.17 o
  -2   5  18       16.53       17.07      3.75 o
  -1   5  18      130.41      131.47      4.98 o
   0   5  18        1.35       -0.01      4.22 o
   1   5  18      169.35      190.98      6.40 o
 -11   6  18      139.97      133.55      7.90 o
 -10   6  18       28.02       29.44      5.43 o
  -9   6  18        6.64        9.44      4.54 o
  -8   6  18       31.74       38.10      5.70 o
  -7   6  18       14.90        8.96      4.77 o
  -6   6  18        7.82        5.36      3.16 o
  -5   6  18        0.11       -3.28      2.38 o
  -4   6  18       43.44       44.85      3.61 o
  -3   6  18        6.70        3.70      2.75 o
  -2   6  18       11.11       10.41      3.07 o
 -17   1  19        6.46        5.50      2.68 o
 -16   1  19       12.61        6.36      3.35 o
 -15   1  19      308.36      293.61     15.35 o
 -14   1  19       12.05        9.35      5.79 o
 -13   1  19      161.23      138.96      6.33 o
 -12   1  19        0.04       -5.51      2.75 o
 -11   1  19      694.26      737.01     14.10 o
 -10   1  19       42.47       49.34      4.35 o
  -9   1  19       84.24       99.40      5.29 o
  -8   1  19      201.19      229.35      9.66 o
  -7   1  19      353.29      373.00      9.35 o
  -6   1  19      134.14      147.46      4.83 o
  -5   1  19      104.72      111.18      3.90 o
  -4   1  19       50.28       56.08      3.35 o
  -3   1  19      334.03      348.98      6.76 o
  -2   1  19       48.19       49.37      4.01 o
  -1   1  19       91.20      102.05      4.47 o
   0   1  19       68.93       81.22      4.41 o
   1   1  19       38.31       33.39      4.00 o
   2   1  19      119.17      123.62      5.48 o
   3   1  19       28.24       24.79      5.16 o
 -16   2  19       16.09       13.31      3.94 o
 -15   2  19       66.07       71.75      5.51 o
 -14   2  19      289.23      283.69      8.69 o
 -13   2  19       21.13       29.23      5.64 o
 -12   2  19       44.16       50.99      4.82 o
 -11   2  19      208.10      213.89      7.55 o
 -10   2  19       42.16       51.34      4.75 o
  -9   2  19       31.35       39.37      4.47 o
  -8   2  19       49.81       62.37      5.12 o
  -7   2  19        1.48        2.43      3.20 o
  -6   2  19       58.67       70.01      6.00 o
  -5   2  19       25.91       26.61      3.85 o
  -4   2  19        3.95        6.81      2.74 o
  -3   2  19       35.17       36.07      3.19 o
  -2   2  19        0.39       -3.31      2.36 o
  -1   2  19      111.11      111.82      4.65 o
   0   2  19        7.32        9.48      3.01 o
   1   2  19       67.22       66.75      4.38 o
   2   2  19        6.02        1.68      3.08 o
 -15   3  19       18.75       16.95      4.26 o
 -14   3  19       11.01        9.30      6.84 o
 -13   3  19       26.90       15.39      4.05 o
 -12   3  19      118.05      125.75     13.73 o
 -11   3  19       33.52       42.14      6.45 o
 -10   3  19       67.75       72.00      5.83 o
  -9   3  19      120.92      120.07      6.55 o
  -8   3  19      137.83      153.74     12.92 o
  -7   3  19        1.93        4.94      4.68 o
  -6   3  19        0.08       -0.35      3.36 o
  -5   3  19       67.63       64.41      5.80 o
  -4   3  19       39.27       57.28      4.20 o
  -3   3  19        0.21        1.91      2.44 o
  -2   3  19       59.68       57.74      3.85 o
  -1   3  19      168.07      166.70      5.32 o
   0   3  19       74.56       82.60      4.61 o
   1   3  19        8.97        6.98      3.13 o
 -13   4  19      184.67      206.40      8.48 o
 -12   4  19       35.29       31.59      5.10 o
 -11   4  19        0.81        1.53      3.81 o
 -10   4  19       46.86       79.27      9.60 o
  -9   4  19       44.32       45.81      7.62 o
  -8   4  19        1.70        1.96      3.74 o
  -7   4  19      100.49      115.57      7.11 o
  -6   4  19       16.77       22.49      8.31 o
  -5   4  19        0.62       -3.58      3.88 o
  -4   4  19       38.83       38.89      3.89 o
  -3   4  19        2.86       -3.89      2.37 o
  -2   4  19       50.98       49.71      3.73 o
  -1   4  19       12.61       10.86      3.11 o
  -9   5  19       36.96       54.16     14.00 o
  -8   5  19       81.82       87.50      7.04 o
  -7   5  19       46.97       40.29      5.79 o
  -6   5  19        0.13        1.50      5.76 o
  -5   5  19       32.09       41.29      6.11 o
 -10   0  20     1042.22     1120.57     25.91 o
  -9   0  20      372.09      409.49     13.19 o
  -8   0  20       28.87       33.78      4.05 o
  -7   0  20      186.14      201.55     10.29 o
  -6   0  20       15.80       15.36      3.38 o
  -5   0  20       11.11       15.78      5.04 o
  -4   0  20       58.81       78.99     12.23 o
  -3   0  20       10.56       15.98      3.95 o
  -2   0  20      222.21      229.38      8.40 o
  -1   0  20        0.18        0.72      3.84 o
 -13   1  20       18.33       13.40      3.63 o
 -12   1  20        1.87       -5.20      3.09 o
 -11   1  20      155.33      166.65      6.50 o
 -10   1  20        5.58       10.58      3.38 o
  -9   1  20       45.44       42.80      8.37 o
  -8   1  20       98.29      101.00      5.66 o
  -7   1  20        7.35       10.36      3.45 o
  -6   1  20       34.73       43.48      3.58 o
  -5   1  20       77.49       92.89      4.01 o
  -4   1  20        6.76        6.50      2.54 o
  -3   1  20        8.03        7.40      2.66 o
  -2   1  20        7.57        7.11      2.98 o
  -1   1  20        6.14        6.01      2.87 o
 -12   2  20        3.21        3.22      3.54 o
 -11   2  20        0.54       -3.89      3.30 o
 -10   2  20      393.14      407.17     10.64 o
  -9   2  20       24.16       21.26      4.26 o
  -8   2  20       15.08       21.84      4.18 o
  -7   2  20      142.44      153.04      6.93 o
  -6   2  20        2.57        0.93      3.54 o
  -5   2  20        0.44        2.74      2.77 o
  -4   2  20       66.45       71.92      4.49 o
  -3   2  20        3.18        3.82      2.58 o
  -2   2  20       35.51       45.16      3.67 o
 -10   3  20       61.91       78.86      6.08 o
  -9   3  20        5.82       12.85      4.10 o
  -8   3  20       96.63      111.91      6.83 o
  -7   3  20      110.56      115.81      6.77 o
  -6   3  20        7.47        3.49      3.97 o
  -5   3  20        4.56       10.27      4.22 o
 
